# Supplementary material for: RNA-Seq Analysis of Colorectal Tumor-Infiltrating Myeloid-Derived Suppressor Cell Subsets Revealed Gene Signatures of Poor Prognosis
Source: Front Oncol. 2020 Nov 10;10:604906. doi: 10.3389/fonc.2020.604906 (PMC7703275; doi:10.3389/fonc.2020.604906)
Supplement: Supplementary file 4 [file Table_1.xlsx]

## Sheet: PMN-MDSC_vs_APC
Probesets	log2_fold-PMN-MDSC_vs_APC	fold-PMN-MDSC_vs_APC	rawp-PMN-MDSC_vs_APC	adjp-PMN-MDSC_vs_APC
FCN1	-7.85395	-231.353	5.17701e-05	9.91354e-05
AIF1	-7.79223	-221.663	6.07001e-07	1.1691e-06
TYROBP	-7.45494	-175.453	5.41623e-06	1.04238e-05
FCER1G	-7.41112	-170.204	2.8051e-05	5.38455e-05
SPP1	-7.06246	-133.663	0.00173169	0.00315022
LILRA3	-7.03263	-130.928	2.54705e-05	4.89067e-05
IGSF6	-6.96631	-125.046	5.82945e-05	0.000111566
HLA-DQA1	-6.94838	-123.501	0.000230903	0.000437605
PLA2G7	-6.89963	-119.397	5.42207e-05	0.000103811
MRC1L1	-6.84564	-115.012	0.000300806	0.000568555
MS4A4A	-6.79884	-111.341	3.16988e-05	6.08276e-05
C1orf162	-6.77286	-109.354	1.22326e-06	2.35564e-06
C1QA	-6.75382	-107.92	0.000383416	0.000722476
MS4A6A	-6.69914	-103.907	5.33004e-05	0.000102056
C1QB	-6.67032	-101.851	5.7188e-05	0.000109459
HLA-DRA	-6.54919	-93.6492	0.000283302	0.000535874
S100A8	-6.54089	-93.1117	5.28958e-05	0.000101284
VIM	-6.52692	-92.2144	1.6772e-05	3.22335e-05
MS4A7	-6.50309	-90.7035	3.14722e-06	6.05859e-06
TREM2	-6.48741	-89.7233	0.00412255	0.00725361
MARCO	-6.42465	-85.9041	2.8106e-05	5.39494e-05
RETN	-6.35335	-81.7615	0.00020336	0.000385913
HCST	-6.33377	-80.6595	5.44068e-07	1.04792e-06
HLA-DPB1	-6.27484	-77.4311	8.93115e-05	0.000170639
LY96	-6.20895	-73.9741	0.000141047	0.000268535
LGALS1	-6.19823	-73.4264	4.71534e-05	9.03367e-05
LAPTM5	-6.19243	-73.1317	1.38488e-05	2.66278e-05
CD52	-6.18914	-72.9654	8.38062e-06	1.61214e-05
CSTA	-6.18281	-72.6461	2.028e-05	3.89558e-05
GMFG	-6.17793	-72.4008	1.88351e-05	3.61875e-05
CYBB	-6.06767	-67.0735	0.000167034	0.000317498
IFI30	-6.06218	-66.8187	1.70444e-05	3.27548e-05
HLA-DRB5	-6.03526	-65.5834	0.000601552	0.00112529
LST1	-6.00224	-64.0994	1.58997e-05	3.0563e-05
CCL3	-5.98268	-63.2363	0.00120317	0.00221323
SRGN	-5.86494	-58.2805	0.000303785	0.000574036
APOE	-5.86458	-58.2657	0.00471762	0.00824962
RAB31	-5.8408	-57.3133	3.21909e-05	6.17657e-05
MNDA	-5.82695	-56.7659	0.00043091	0.000810727
ITGB2	-5.7984	-55.6534	4.33343e-05	8.30697e-05
S100A4	-5.78845	-55.2711	7.13298e-05	0.000136401
HLA-DQA2	-5.73198	-53.1493	0.00248543	0.00447044
LILRB2	-5.68903	-51.5905	3.87819e-06	7.465e-06
S100A9	-5.68869	-51.5782	7.3887e-05	0.000141272
HLA-DRB1	-5.67783	-51.1915	0.000514027	0.000964373
KYNU	-5.67782	-51.1912	0.000143786	0.000273688
LY86	-5.66543	-50.7533	3.39535e-06	6.53604e-06
CD86	-5.65518	-50.3941	4.56417e-05	8.7461e-05
HLA-DPA1	-5.64426	-50.014	0.000177657	0.000337491
S100A12	-5.63235	-49.6028	0.000115086	0.000219499
FCGR1A	-5.61946	-49.1615	6.64485e-05	0.000127109
CD74	-5.61828	-49.1215	5.85355e-05	0.000112024
CD14	-5.59423	-48.3095	0.00023843	0.000451781
APOC1	-5.59224	-48.2428	0.00257671	0.00462973
FAM26F	-5.55382	-46.9749	0.000123769	0.000235921
HLA-DQB1	-5.54603	-46.722	0.00128481	0.0023595
NAPSB	-5.51791	-45.8201	0.000368905	0.000695381
PTPRC	-5.51638	-45.7714	0.000323514	0.000610917
FPR1	-5.49247	-45.0193	8.27896e-05	0.000158231
RP11-290F20.3	-5.46929	-44.3017	7.09863e-06	1.36589e-05
IL10RA	-5.42811	-43.055	4.77784e-05	9.15311e-05
HCK	-5.40072	-42.2452	4.96377e-05	9.50741e-05
HK3	-5.36727	-41.2771	7.11018e-05	0.000135969
TNFSF13B	-5.36237	-41.1371	1.2211e-05	2.34819e-05
EVI2B	-5.34852	-40.7442	0.000102813	0.000196241
IL1RN	-5.33212	-40.2835	0.000737043	0.00137244
APOBEC3A	-5.31333	-39.7622	5.06897e-05	9.70761e-05
VMO1	-5.30379	-39.5004	9.1457e-05	0.000174704
WI2-1896O14.1	-5.29062	-39.1412	0.000957457	0.00177133
CLEC2B	-5.28105	-38.8825	0.00013727	0.000261448
CD48	-5.24913	-38.0316	8.57865e-05	0.000163926
FYB	-5.23765	-37.7303	0.000139006	0.000264702
CPVL	-5.23597	-37.6862	0.000163379	0.000310592
RNASE2	-5.19757	-36.6966	0.00103701	0.00191513
MILR1	-5.17757	-36.1912	7.07319e-06	1.36104e-05
BCL2A1	-5.17443	-36.1126	0.000296709	0.000560922
VSIG4	-5.14932	-35.4896	0.000372811	0.000702698
HLA-DMA	-5.13602	-35.1638	0.000182138	0.000345923
ALOX5AP	-5.12323	-34.8535	0.00306606	0.00546511
NCF2	-5.11412	-34.634	2.86897e-05	5.50661e-05
FGL2	-5.09343	-34.1409	0.000303002	0.000572613
APOC2	-5.08942	-34.0462	0.00111151	0.00204924
SLC2A3	-5.07796	-33.7768	7.84784e-06	1.50975e-05
CLEC4E	-5.03921	-32.8817	1.66841e-05	3.20666e-05
CSF2RA	-4.99811	-31.9581	4.62216e-05	8.85663e-05
FAM49A	-4.99495	-31.8883	1.49284e-05	2.87018e-05
EMP3	-4.99359	-31.8582	9.4253e-06	1.81298e-05
CD68	-4.97937	-31.5456	3.03028e-05	5.81526e-05
CCL2	-4.97936	-31.5455	0.00682307	0.0116883
CCL4	-4.97163	-31.3768	0.000808951	0.0015026
CD163	-4.91198	-30.1059	0.00459156	0.00804014
HLA-DMB	-4.90064	-29.8703	0.000123	0.00023447
MRC1	-4.89306	-29.7137	0.00540554	0.009383
LILRA2	-4.8635	-29.1111	0.000147033	0.000279821
TYMP	-4.8399	-28.6388	0.000148634	0.000282831
CCDC88A	-4.83584	-28.5583	0.000398264	0.000750014
TBXAS1	-4.81585	-28.1654	0.000367181	0.000692177
LILRA6	-4.78361	-27.543	0.000215584	0.000408815
CCL4L2	-4.77292	-27.3396	0.00244768	0.00440529
HLA-DQB2	-4.74071	-26.736	0.00164458	0.00299696
LYZ	-4.71252	-26.2186	0.000468366	0.000880079
GLIPR1	-4.70603	-26.101	5.48251e-06	1.0551e-05
TREM1	-4.70394	-26.0631	0.000333994	0.000630417
SLC11A1	-4.7031	-26.0479	0.000132207	0.000251921
RP11-497H16.7	-4.60705	-24.3703	0.000210514	0.000399357
PILRA	-4.59231	-24.1226	5.87869e-05	0.000112501
ADAP2	-4.56388	-23.6519	0.00013837	0.000263517
TLR2	-4.55138	-23.4478	0.000716234	0.00133425
RAB34	-4.55058	-23.4348	7.12768e-06	1.37139e-05
CD53	-4.54998	-23.425	0.00145761	0.00266734
PLEK	-4.51772	-22.907	0.00054541	0.00102245
ITGA4	-4.497	-22.5805	9.39915e-05	0.00017951
SNX10	-4.48418	-22.3806	4.15223e-06	7.99222e-06
CTD-2370N5.3	-4.46344	-22.0612	0.00213709	0.00386399
CFP	-4.41733	-21.3673	1.66184e-05	3.19414e-05
HLA-DRB6	-4.4106	-21.2678	0.00653975	0.011234
SLC8A1	-4.40004	-21.1126	9.27977e-05	0.000177253
APBB1IP	-4.39394	-21.0237	0.00134182	0.00246091
TIMP1	-4.39358	-21.0183	9.7581e-05	0.000186304
CLEC4D	-4.39305	-21.0107	0.000158863	0.000302107
RP11-481A20.11	-4.38849	-20.9443	1.37119e-05	2.63655e-05
SAMSN1	-4.36094	-20.5482	0.00017652	0.000335343
CCL18	-4.32101	-19.9873	0.00659961	0.0113314
VCAN	-4.31396	-19.8899	0.000859981	0.0015957
LILRB4	-4.29291	-19.6018	4.64715e-06	8.94426e-06
VAV1	-4.27723	-19.3898	5.24697e-05	0.000100472
GIMAP7	-4.2579	-19.1318	0.00141399	0.00258948
LCP1	-4.2432	-18.9378	2.15938e-05	4.14768e-05
PTPLAD2	-4.24258	-18.9297	1.76813e-05	3.39742e-05
CLEC10A	-4.24207	-18.923	0.0001055	0.00020133
RGS1	-4.23616	-18.8457	0.00223997	0.00404317
DOK2	-4.23287	-18.8027	1.66905e-05	3.20779e-05
IL3RA	-4.22934	-18.7568	0.00048119	0.000903824
RNASE6	-4.21536	-18.5759	0.000213955	0.000405779
ITGAX	-4.20802	-18.4817	0.000571392	0.00106991
RGCC	-4.19419	-18.3053	0.000238264	0.000451481
TNNI2	-4.18466	-18.1848	0.00239725	0.00431722
HCLS1	-4.1554	-17.8197	0.000302521	0.000571741
MMP12	-4.1552	-17.8173	0.030919	0.047403
SIGLEC10	-4.14379	-17.6769	0.00056943	0.00106634
GIMAP4	-4.13783	-17.6039	3.36959e-05	6.46447e-05
CCL3L1	-4.13355	-17.5518	0.00714667	0.0122119
VAMP5	-4.12766	-17.4803	0.000884141	0.00163905
WAS	-4.12607	-17.4611	0.000870537	0.00161466
GPR183	-4.1251	-17.4494	0.000762086	0.00141752
SLC7A7	-4.11894	-17.375	0.000682838	0.00127372
MMP9	-4.11509	-17.3286	0.015374	0.024998
LCP2	-4.10347	-17.1897	0.000220973	0.00041891
FCGR1B	-4.10285	-17.1823	0.000773434	0.00143811
CLEC4A	-4.09396	-17.0767	0.000761148	0.00141586
ARHGAP30	-4.00002	-16.0002	0.000356303	0.000672022
C1QC	-3.99074	-15.8976	0.000897385	0.00166297
PRAM1	-3.96633	-15.6309	0.000407399	0.000766991
PMP22	-3.95712	-15.5314	0.00165364	0.00301298
CCL23	-3.9515	-15.4711	0.00151269	0.00276446
SLC15A3	-3.95043	-15.4596	9.92797e-05	0.000189534
ARHGAP9	-3.93693	-15.3156	0.000321039	0.000606342
CTSL	-3.9292	-15.2337	0.00722763	0.0123397
FERMT3	-3.91837	-15.1199	0.000490121	0.000920299
PLEKHO1	-3.9161	-15.0961	4.42141e-05	8.47422e-05
SDC2	-3.90882	-15.02	0.00332877	0.00591151
RGS18	-3.89688	-14.8962	0.000282765	0.000534875
CXorf21	-3.87438	-14.6658	0.000437939	0.000823629
CATSPER1	-3.86918	-14.613	3.92291e-05	7.52227e-05
LILRB3	-3.85377	-14.4577	0.000313828	0.000592838
IL1B	-3.85111	-14.4311	0.000853288	0.00158369
CCL7	-3.8498	-14.418	0.00675519	0.0115779
FBP1	-3.84814	-14.4014	0.000269911	0.000510847
C2orf74	-3.84316	-14.3518	1.59156e-05	3.05926e-05
AMICA1	-3.82995	-14.221	0.00067565	0.0012606
IL7R	-3.80405	-13.968	0.00172484	0.00313845
ACP5	-3.80325	-13.9602	4.10632e-05	7.87239e-05
NPL	-3.76256	-13.572	3.06021e-06	5.89128e-06
AP1S2	-3.75964	-13.5445	0.000219502	0.000416149
CCL4L1	-3.7426	-13.3855	0.00536103	0.00931189
MYO1F	-3.7411	-13.3716	0.000156779	0.000298211
STAB1	-3.73696	-13.3333	0.00319287	0.00568134
PLCB2	-3.73372	-13.3034	0.000302008	0.000570809
CD302	-3.73117	-13.2798	0.000327168	0.000617715
RBP7	-3.71778	-13.1572	0.00110255	0.00203325
DPYD	-3.7105	-13.0909	0.0010955	0.0020205
IL4I1	-3.70313	-13.0243	0.000617858	0.00115482
GBP5	-3.69505	-12.9515	0.000293959	0.000555796
FLT1	-3.69389	-12.9411	0.0095782	0.0160824
NCF4	-3.68806	-12.8889	2.77117e-05	5.31961e-05
CD36	-3.68152	-12.8306	0.00104727	0.00193372
SAMHD1	-3.66837	-12.7142	2.81757e-05	5.40813e-05
NCF1C	-3.63678	-12.4388	4.50525e-05	8.63404e-05
P2RX7	-3.63584	-12.4307	0.000535076	0.00100337
RASSF4	-3.62724	-12.3568	0.000190651	0.000361974
TLR1	-3.60709	-12.1855	0.000515127	0.000966404
IGFLR1	-3.59014	-12.0431	6.32712e-05	0.000121051
FAM65B	-3.58982	-12.0405	0.000615374	0.00115055
SMAP2	-3.57491	-11.9167	0.000117062	0.000223223
UPP1	-3.54559	-11.6769	0.00135614	0.00248654
S100B	-3.5439	-11.6632	0.00978451	0.0164044
TIMP2	-3.53965	-11.6289	0.000243466	0.000461248
DOCK8	-3.53242	-11.5708	1.40871e-05	2.70852e-05
RGS10	-3.52941	-11.5467	0.000210596	0.0003995
C3AR1	-3.52908	-11.5441	0.00908085	0.0152944
LILRB1	-3.51821	-11.4574	9.3422e-05	0.000178434
C1orf54	-3.50979	-11.3907	0.000886767	0.00164382
RRAGD	-3.49381	-11.2653	0.000159212	0.00030276
C19orf38	-3.49369	-11.2643	0.00024095	0.000456542
GLUL	-3.48622	-11.2061	0.00080125	0.00148859
ARHGDIB	-3.48012	-11.1589	0.000394391	0.000742816
GNGT2	-3.45597	-10.9736	0.000760914	0.00141547
CORO1A	-3.44264	-10.8727	2.73978e-06	5.27477e-06
HMOX1	-3.44057	-10.8571	0.00120064	0.00220872
FCGR2B	-3.41248	-10.6478	0.00696978	0.0119252
TFEC	-3.40784	-10.6136	0.00059307	0.00110967
INHBA	-3.40493	-10.5922	0.00560035	0.00970541
CLEC5A	-3.39858	-10.5457	0.00269384	0.00483221
MATK	-3.38613	-10.455	0.00418439	0.00735635
NLRC4	-3.3808	-10.4165	0.000101559	0.000193867
PSTPIP1	-3.38045	-10.414	0.000109203	0.000208354
SLAMF9	-3.37847	-10.3997	0.0107026	0.0178427
SLAMF8	-3.36775	-10.3227	0.00338699	0.00601009
OLR1	-3.35649	-10.2424	0.00516178	0.00898444
IFI16	-3.34242	-10.1431	0.00167375	0.00304847
NCF1B	-3.28911	-9.7751	0.00266469	0.00478186
ENG	-3.27469	-9.67786	0.000904748	0.00167634
SLAMF7	-3.26459	-9.61038	0.000279331	0.000528449
LAIR1	-3.23921	-9.44277	0.00942081	0.0158283
BTK	-3.2371	-9.42897	0.00459174	0.00804021
CLEC7A	-3.23272	-9.40039	0.000704081	0.00131245
OGFRL1	-3.22377	-9.34227	7.76937e-05	0.000148526
MUCL1	-3.21932	-9.31345	0.0777553	0.107832
A2M	-3.21912	-9.31215	0.0182891	0.0293357
SLC1A3	-3.21514	-9.28656	0.0105421	0.0175979
CXCL10	-3.20798	-9.24057	0.0104449	0.0174477
CARD16	-3.19747	-9.1735	4.60219e-05	8.81866e-05
NCF1	-3.19272	-9.14336	0.00101689	0.0018787
VSTM1	-3.1888	-9.11852	0.00443639	0.00777903
CTSH	-3.16791	-8.98741	0.000355251	0.000670059
CSF3R	-3.1672	-8.98303	0.000211241	0.000400696
SLC16A10	-3.1666	-8.97928	0.00266378	0.00478037
TNFRSF1B	-3.16593	-8.97512	0.000127273	0.000242567
CLEC12A	-3.16443	-8.96577	0.00712926	0.0121832
GAPT	-3.15866	-8.93001	0.00451401	0.00790962
SDS	-3.15685	-8.91879	0.00735205	0.0125395
FCGR2A	-3.15555	-8.91079	0.000353146	0.000666241
HTRA4	-3.14905	-8.87069	0.0193358	0.030881
KMO	-3.13963	-8.813	0.00357944	0.00633427
TM6SF1	-3.12857	-8.74568	0.00306312	0.00546021
NLRP3	-3.12448	-8.72092	0.00182607	0.0033165
DPEP2	-3.11915	-8.68875	0.00810636	0.0137505
GK	-3.11257	-8.64925	0.000183226	0.000347968
GPX1	-3.10789	-8.62119	7.7399e-06	1.48904e-05
PLIN2	-3.0863	-8.49315	1.16265e-05	2.23594e-05
TRPV2	-3.08024	-8.45757	0.00901007	0.015184
SLC43A3	-3.07752	-8.44159	0.000353268	0.000666428
ZEB2	-3.07561	-8.43045	0.00105851	0.00195371
CYBA	-3.06577	-8.37317	0.000546764	0.00102493
EMR2	-3.05935	-8.33599	5.90416e-05	0.000112985
BCAT1	-3.05729	-8.32406	0.000227801	0.000431754
RBMS1	-3.05288	-8.29866	4.03669e-05	7.73942e-05
CD1C	-3.04345	-8.2446	0.00639732	0.011004
RILPL2	-3.04214	-8.23709	0.000740774	0.00137921
HPSE	-3.03706	-8.20814	5.16614e-05	9.89305e-05
BATF	-3.03485	-8.19558	7.41816e-05	0.000141831
CTSB	-3.0304	-8.17034	0.00335461	0.00595464
LGALS2	-3.02667	-8.14927	0.0157557	0.0255654
FCGR1C	-3.0153	-8.08527	0.00298945	0.00533548
GPNMB	-3.01109	-8.06174	0.0282832	0.0436936
ANKRD44	-3.00297	-8.01648	7.21764e-05	0.000138015
MRAS	-2.98877	-7.938	0.00117185	0.00215747
GGTA1P	-2.98187	-7.90007	0.00421688	0.00741168
NR3C1	-2.98107	-7.8957	0.000499598	0.000937668
HVCN1	-2.9769	-7.87291	0.000182787	0.000347146
CTSS	-2.97471	-7.861	0.000773514	0.00143821
RP13-395E19.3	-2.97454	-7.86007	0.0323437	0.0493384
RFTN1	-2.97015	-7.83619	4.06261e-05	7.78884e-05
CARD9	-2.96967	-7.83357	0.00119885	0.00220556
SH3BGRL	-2.96965	-7.83347	4.52054e-05	8.66277e-05
EMILIN2	-2.96177	-7.7908	0.00412951	0.00726496
CYTIP	-2.95303	-7.74376	0.00131873	0.0024197
GPR65	-2.94985	-7.72668	0.00996241	0.0166891
ARHGAP15	-2.94573	-7.70463	0.000433988	0.000816384
MSN	-2.94533	-7.70253	0.000200867	0.000381243
EVI2A	-2.9451	-7.70126	0.000111567	0.000212809
ANXA5	-2.93727	-7.65963	0.00389532	0.00686927
APOC1P1	-2.92942	-7.61803	0.00493241	0.00860413
LYN	-2.92217	-7.57983	0.00291661	0.00521305
P2RX1	-2.91584	-7.54668	0.00137388	0.00251819
CXCL9	-2.90508	-7.49061	0.00617193	0.0106385
RGS2	-2.89281	-7.42715	5.77074e-05	0.000110446
IRAK3	-2.89066	-7.41607	9.86789e-06	1.89798e-05
RENBP	-2.88796	-7.40225	0.00195754	0.00354835
MYO5A	-2.87843	-7.35351	0.000989639	0.00182935
CD300A	-2.87652	-7.34374	0.00294373	0.00525908
LILRA1	-2.8718	-7.31976	1.50786e-05	2.89896e-05
GADD45B	-2.86986	-7.30996	3.58136e-05	6.8687e-05
SCIMP	-2.8619	-7.2697	0.000431882	0.000812502
DOCK10	-2.84737	-7.19685	0.00899052	0.0151546
TNNT1	-2.84526	-7.18635	0.0252384	0.0394069
CTD-2192J16.22	-2.83818	-7.15119	0.000864814	0.00160436
FCGR2C	-2.83136	-7.11744	0.00688663	0.0117906
CXCL5	-2.81884	-7.05593	0.0490284	0.0716278
TCIRG1	-2.81447	-7.03463	0.000491461	0.000922755
DOCK2	-2.81156	-7.02042	0.00049749	0.000933832
C19orf59	-2.80991	-7.01239	0.000137482	0.000261843
ST3GAL6	-2.8096	-7.01088	0.00717297	0.0122521
CAMK1	-2.80709	-6.99873	0.00153712	0.00280767
PLXDC2	-2.8048	-6.98763	0.00507087	0.00883232
ARHGEF6	-2.79959	-6.96241	0.0039482	0.00696018
NPC2	-2.79708	-6.9503	1.74452e-05	3.35228e-05
PSAP	-2.7905	-6.91872	0.000108395	0.000206821
HAMP	-2.78897	-6.91137	0.0261248	0.0406493
PLAUR	-2.7835	-6.88523	0.00082175	0.00152584
COLEC12	-2.78272	-6.8815	0.0187441	0.0300082
FOLR2	-2.77747	-6.8565	0.0159871	0.0259081
CD1B	-2.77529	-6.84613	0.0820933	0.113136
PPBP	-2.77146	-6.82798	0.149264	0.191139
ACSL4	-2.76844	-6.81372	0.00352157	0.00623779
PTPN6	-2.75475	-6.74933	1.70368e-05	3.27413e-05
ACAP1	-2.75423	-6.74693	0.00379288	0.00669619
GYPC	-2.75417	-6.74663	3.47601e-05	6.66754e-05
CTD-3214H19.16	-2.75284	-6.74042	0.00059222	0.00110826
RP11-701P16.2	-2.7518	-6.73556	0.00302796	0.00540021
RNF166	-2.75171	-6.73516	0.000293614	0.000555161
MEF2C	-2.75164	-6.7348	0.00105657	0.00195026
FES	-2.74971	-6.7258	0.000581301	0.00108808
FTL	-2.73941	-6.67796	0.00186455	0.00338458
GBP1	-2.73841	-6.67334	0.000181417	0.000344565
GNAI2	-2.72783	-6.6246	0.00049887	0.000936361
CERKL	-2.72671	-6.61943	0.00478252	0.00835578
RRN3P2	-2.72466	-6.61004	0.00125481	0.00230595
CST6	-2.71879	-6.58322	0.0207753	0.0329704
CAPG	-2.71069	-6.54633	0.00222026	0.00400859
CACNA2D3	-2.7036	-6.51427	0.000110722	0.000211203
CYSLTR1	-2.69066	-6.45609	0.00104908	0.00193675
DUSP1	-2.69048	-6.45528	0.00551185	0.00955834
ARRB2	-2.68783	-6.44343	1.01531e-05	1.95272e-05
RAC2	-2.68761	-6.44244	0.000124628	0.00023755
SRGAP2B	-2.68605	-6.43549	0.00586545	0.0101381
ANXA1	-2.68532	-6.43223	0.00141419	0.00258976
NRP1	-2.68277	-6.42088	0.0154318	0.0250821
FGR	-2.67862	-6.40244	0.0103763	0.0173377
ADRBK2	-2.67466	-6.38486	0.000116751	0.000222639
TM4SF19_1	-2.6746	-6.38461	0.0514815	0.074788
GPR137B	-2.6655	-6.34446	0.000102968	0.000196523
CD37	-2.66313	-6.33407	0.000167506	0.000318386
ODF3B	-2.66103	-6.32485	0.00147529	0.00269891
MAFB	-2.65608	-6.30318	6.23666e-05	0.000119336
PARVG	-2.65468	-6.29705	0.00235771	0.00424799
RP11-514O12.4	-2.64509	-6.25534	0.00155604	0.00284133
CMTM7	-2.63976	-6.23229	0.000756355	0.00140724
CCDC109B	-2.63596	-6.21591	0.000846675	0.00157151
SIGLEC9	-2.63515	-6.2124	0.00794049	0.0134846
LRMP	-2.63406	-6.20773	0.0125391	0.0206753
CEBPB	-2.63377	-6.20645	0.000695811	0.0012975
ASGR2	-2.63254	-6.20117	0.000194835	0.000369856
AKR1B1	-2.62854	-6.18398	0.037134	0.0558451
HIF1A	-2.6249	-6.16843	0.0002121	0.0004023
JAKMIP2	-2.62453	-6.16685	0.0325975	0.0496797
MYO1G	-2.62048	-6.14956	0.000854686	0.00158613
LILRA5	-2.61938	-6.14487	0.0157898	0.0256157
MAP4K1	-2.61689	-6.13425	0.0103255	0.0172569
LITAF	-2.61405	-6.12222	6.24975e-05	0.000119582
CKLF	-2.60121	-6.06794	0.000222828	0.000422413
EFHD2	-2.59948	-6.06067	0.000445344	0.000837283
ENTPD1-AS1	-2.59654	-6.04834	0.00028667	0.000542192
CD300C	-2.58434	-5.99741	0.00568195	0.00984061
FCGR3A	-2.57124	-5.94319	0.0111704	0.018561
NCKAP1L	-2.56636	-5.92314	0.00873085	0.0147457
NAGK	-2.56278	-5.90845	9.95931e-06	1.9155e-05
RASGRP2	-2.56117	-5.90186	0.000856873	0.00159009
BTG1	-2.55573	-5.87966	0.000117338	0.000223743
LIPN	-2.55568	-5.87943	0.00032982	0.000622601
STAC3	-2.54701	-5.84423	0.000810082	0.00150466
GPBAR1	-2.5357	-5.79858	0.00146405	0.00267895
RP3-477O4.14	-2.53372	-5.79062	0.000438312	0.000824303
MCTP1	-2.5325	-5.78573	0.00153995	0.00281276
IL8	-2.53172	-5.7826	0.00390274	0.00688153
FAM101B	-2.53029	-5.7769	0.00218614	0.00394983
FCER1A	-2.52088	-5.73931	0.0139987	0.0229146
LSP1_1	-2.52054	-5.73797	0.000645712	0.00120606
ALOX5	-2.50279	-5.66782	0.0218536	0.034543
DNAJC5B	-2.50086	-5.66024	0.00056304	0.00105468
CD72	-2.50084	-5.66015	0.000860436	0.00159644
TIAM1	-2.49718	-5.64583	0.00675367	0.0115756
ADAMDEC1	-2.49534	-5.63863	0.0222526	0.0351227
CCL17	-2.48675	-5.60516	0.0477363	0.0699806
LRRK2	-2.47468	-5.55845	0.00295994	0.00528651
RNF130	-2.46845	-5.53451	0.000109294	0.000208508
GBP4	-2.46395	-5.51725	0.00374228	0.00661089
RDX	-2.4631	-5.514	0.00683923	0.0117143
QKI	-2.45964	-5.50078	0.00082144	0.00152531
SOD2	-2.44769	-5.45543	0.0039868	0.00702459
ZNF331	-2.44421	-5.44228	0.012487	0.0205977
CD84	-2.43033	-5.39017	0.00702865	0.0120205
GLIPR2	-2.42954	-5.38722	0.0188665	0.0301906
NAMPT	-2.42689	-5.37734	0.00273679	0.00490637
GLA	-2.42613	-5.37448	0.0004788	0.000899393
APH1B	-2.42312	-5.36328	0.000393927	0.000742014
ATP6V1B2	-2.42275	-5.36192	0.00035301	0.000666006
NLRP12	-2.42191	-5.3588	0.0118876	0.0196735
CCL13	-2.42094	-5.3552	0.0312718	0.0478865
CST7	-2.41813	-5.34478	0.000257295	0.000487191
RHOQ	-2.41166	-5.32088	1.29858e-05	2.49709e-05
FTH1	-2.40717	-5.30432	0.00124438	0.00228757
GHRL	-2.40434	-5.29393	0.00570826	0.00988245
ANPEP	-2.40078	-5.2809	0.042521	0.0630891
ARPC1B	-2.39032	-5.24274	0.000327873	0.000619026
ASAP1	-2.38789	-5.2339	0.00077631	0.00144323
TLN1	-2.38464	-5.22214	0.00198618	0.00359834
SIRPA	-2.38243	-5.21413	0.00547829	0.00950271
NFKBIA	-2.3775	-5.19637	0.000924326	0.00171152
NOTCH2NL	-2.37748	-5.19629	0.00296939	0.00530197
DDX60L	-2.3769	-5.19418	0.00188023	0.00341174
IFI44	-2.37609	-5.19128	0.00157821	0.00288046
FN1	-2.36966	-5.16821	0.0460552	0.0677707
MFSD7	-2.36089	-5.13688	0.00399247	0.00703436
ASAH1	-2.35359	-5.11094	0.000957188	0.00177089
CTSC	-2.35077	-5.10096	0.00297003	0.00530294
MFSD1	-2.34706	-5.08788	0.000400801	0.000754717
AC040977.1	-2.34605	-5.08429	7.12606e-06	1.37112e-05
GABARAP	-2.3414	-5.06796	9.06879e-05	0.000173252
TWF2	-2.33729	-5.05352	4.73112e-06	9.10557e-06
CD1D	-2.33499	-5.04548	0.000757876	0.00141
PTPRE	-2.33459	-5.04408	0.000168291	0.000319846
DRAM1	-2.33122	-5.03231	0.00101142	0.00186877
CLIC2	-2.32885	-5.02404	0.00904556	0.0152409
MEFV	-2.32828	-5.02205	0.000278856	0.000527569
GOLGA8O	-2.32294	-5.00352	0.0367461	0.0553279
TNFAIP6	-2.30452	-4.94003	0.0101702	0.0170165
SH3PXD2B	-2.28996	-4.89043	0.00217825	0.00393632
NME8	-2.28745	-4.88192	0.00129624	0.00238004
GRB2	-2.28361	-4.86894	3.31157e-05	6.35337e-05
HBEGF	-2.27754	-4.84851	0.000921103	0.00170582
GSTO1	-2.27243	-4.83136	0.000368055	0.000693802
TM4SF19_2	-2.27098	-4.82649	0.0280433	0.0433506
MERTK	-2.27075	-4.82573	0.00744657	0.0126928
SH3TC1	-2.26315	-4.80037	0.000752014	0.00139964
ABCA1	-2.2538	-4.76936	0.00704798	0.0120518
TNFAIP8L2	-2.25362	-4.76879	0.0040881	0.00719715
EMR3	-2.25331	-4.76776	0.0152906	0.0248714
FXYD5	-2.24726	-4.74781	0.000148148	0.000281916
FKBP5	-2.24593	-4.74344	0.00106853	0.00197202
RCBTB2	-2.24294	-4.73361	0.000708134	0.00131971
CEBPD	-2.2415	-4.72888	0.000570934	0.00106909
TLR5	-2.23064	-4.69342	0.00480114	0.00838678
C3	-2.22841	-4.68619	0.159106	0.202316
CTSZ	-2.22706	-4.6818	0.000788929	0.00146626
SMARCD3	-2.22108	-4.66241	0.000437524	0.000822902
TRGV4	-2.2191	-4.65603	0.138211	0.178681
PEA15	-2.21475	-4.64202	0.000467936	0.0008793
BST1	-2.21117	-4.63049	0.00454755	0.00796718
TUBA1A	-2.20909	-4.62385	0.00120284	0.00221269
NRIP3	-2.20021	-4.59547	0.0238526	0.0374324
AAED1	-2.20018	-4.59538	0.000172377	0.000327535
ATP6V1F	-2.19827	-4.58928	0.00221757	0.00400399
CSF1R	-2.19692	-4.585	0.00896087	0.0151077
SP140	-2.19478	-4.5782	0.0101187	0.0169352
GPR84	-2.19373	-4.57486	0.00786431	0.0133615
HIST2H2AA3	-2.19297	-4.57246	0.0014481	0.00265035
SH3BP5	-2.18617	-4.55095	0.00130409	0.00239375
BEST1	-2.18509	-4.54756	0.000161296	0.000306682
MAN2B1	-2.17649	-4.52052	0.000490928	0.000921784
PLXNC1	-2.17483	-4.51533	0.00164546	0.00299845
THEMIS2	-2.16698	-4.49081	9.30605e-05	0.000177749
SYTL3	-2.16598	-4.4877	0.00166928	0.00304062
NKG7	-2.16201	-4.47537	0.00264758	0.00475218
SLC38A6	-2.15947	-4.46752	0.00264644	0.00475044
AIM2	-2.15411	-4.45093	0.0128828	0.0212021
PYCARD	-2.15287	-4.44711	0.000251896	0.000477095
CTA-407F11.6	-2.14528	-4.42377	0.0605073	0.0863623
BLVRA	-2.13776	-4.40077	0.00385515	0.00680238
CCL3L3	-2.12731	-4.36902	0.0771561	0.107119
TUBB6	-2.12621	-4.36568	0.0051072	0.00889318
LIMS1	-2.12575	-4.36431	0.0109721	0.0182552
PIK3CG	-2.12044	-4.34826	0.000742911	0.0013831
SLA	-2.11752	-4.33947	0.0221596	0.0349855
TRAF3IP3	-2.11694	-4.33772	0.000730373	0.00136019
CD40	-2.11339	-4.32708	0.0287992	0.0444147
RNASEK	-2.11017	-4.31743	0.000178728	0.000339503
FABP3	-2.10567	-4.30398	0.0262839	0.0408737
ARHGAP10	-2.10343	-4.29729	0.00599216	0.0103444
CREM	-2.10285	-4.29558	0.0104089	0.0173908
FNBP1	-2.10018	-4.28763	0.000812653	0.00150924
ACSL1	-2.09935	-4.28518	0.00173988	0.00316484
PSMB10	-2.08532	-4.24369	0.00113887	0.00209869
RAB8B	-2.07865	-4.22411	0.000587539	0.00109957
CHST11	-2.07858	-4.2239	0.00763934	0.0130045
SH3BP2	-2.07192	-4.20446	0.00136086	0.00249496
SCO2	-2.07017	-4.19935	0.00181803	0.00330241
RP11-84C10.2	-2.0663	-4.18812	0.0508206	0.0739841
CPM	-2.06287	-4.17818	0.0631101	0.0896657
ACER3	-2.06261	-4.17742	0.000939182	0.0017383
CLIP4	-2.05754	-4.16277	0.00130809	0.00240088
ITGAM	-2.05307	-4.14987	0.010524	0.0175704
MSR1	-2.05213	-4.14718	0.0104187	0.0174062
HOMER3	-2.04809	-4.13558	0.000114489	0.000218376
MT2A	-2.04488	-4.1264	0.00548508	0.00951306
ISG15	-2.03786	-4.10635	0.0255696	0.0398723
POU2F2	-2.03307	-4.09276	0.0069132	0.0118333
DYSF	-2.0266	-4.07444	0.00801221	0.0136008
FZD2	-2.02548	-4.07128	0.032348	0.0493418
CD1A	-2.02503	-4.07001	0.0554949	0.0800347
GBP2	-2.02125	-4.05936	0.000439341	0.000826184
GOLGA8H	-2.02013	-4.05619	0.14333	0.184374
FUOM	-2.01777	-4.04957	0.0159369	0.0258318
SAP30	-2.01629	-4.04542	0.00308012	0.005489
CD80	-2.01462	-4.04075	0.008999	0.0151676
CTSD	-2.01206	-4.03359	0.022461	0.0354255
TCEAL3	-2.01052	-4.02926	0.0136806	0.0224275
C10orf11	-2.00761	-4.02117	0.00111005	0.00204663
SGTB	-2.00404	-4.01121	0.00121262	0.00223025
PRKAR2B	-2.00163	-4.00453	0.029624	0.045588
OAZ1	-1.99889	-3.99693	6.58522e-05	0.000125972
TRGV2	-1.99795	-3.99431	0.0857191	0.117508
P2RY13	-1.98991	-3.97212	0.0152642	0.0248327
NBPF14	-1.98079	-3.9471	0.00715301	0.0122213
SCPEP1	-1.97929	-3.94298	0.000541969	0.00101617
PREX1	-1.97451	-3.92995	0.000889282	0.00164827
SDCBP	-1.97403	-3.92863	0.000911129	0.00168784
SIGLEC7	-1.97218	-3.92361	0.00950327	0.0159602
G0S2	-1.97114	-3.92079	0.0313645	0.0480108
ADAM28	-1.97035	-3.91863	0.0291177	0.0448807
ARPC5	-1.96808	-3.91247	0.000174036	0.000330645
TRGC1	-1.96671	-3.90876	0.0447657	0.0660701
SH3BGRL3	-1.95945	-3.88913	0.00711553	0.0121616
IKBIP	-1.95754	-3.88398	0.00986142	0.0165267
CXCL16	-1.95626	-3.88055	0.000417722	0.000786221
SAT1	-1.94946	-3.8623	0.000102936	0.00019647
SERPINF1	-1.94288	-3.84473	0.112654	0.149247
TET2	-1.94018	-3.83753	0.002931	0.0052373
MMP10	-1.93683	-3.82863	0.101671	0.136382
UCP2	-1.93677	-3.82847	0.0455228	0.0670641
SIPA1	-1.93635	-3.82735	0.0036843	0.00651286
PBX3	-1.93419	-3.82163	0.000744779	0.00138648
TNIP3	-1.93403	-3.82121	0.0555975	0.0801545
SERPINA1	-1.92994	-3.81038	0.0320272	0.0489021
MCOLN1	-1.92492	-3.79715	0.000803955	0.00149342
TNFSF13	-1.9246	-3.7963	0.00313299	0.0055784
EMB	-1.92371	-3.79397	0.0348897	0.0528066
CES1	-1.9204	-3.78527	0.220954	0.267945
TMSB4X	-1.91954	-3.78302	2.45087e-05	4.70646e-05
VAMP8	-1.91587	-3.77341	0.00013467	0.000256526
LPL	-1.90906	-3.75564	0.0772544	0.107219
LRRC25	-1.90648	-3.74892	0.00920619	0.0154901
CD69	-1.90526	-3.74577	0.0142611	0.0233163
KLHL5	-1.89883	-3.72912	0.0111041	0.0184604
SP110	-1.88734	-3.69952	0.00140356	0.00257112
CFD	-1.87531	-3.6688	0.0589126	0.0843675
AP2S1	-1.8743	-3.66624	0.000269715	0.000510492
IL1A	-1.87208	-3.66059	0.0782418	0.108445
FPR2	-1.872	-3.6604	0.000773272	0.00143786
FHAD1	-1.87012	-3.65562	0.0225056	0.0354911
SERPINB9	-1.85702	-3.62258	0.0412463	0.0613917
STK17B	-1.85529	-3.61824	0.000310058	0.000585774
CST3	-1.85498	-3.61746	6.29218e-06	1.21088e-05
LYST	-1.85371	-3.61429	0.00436964	0.00766781
GAA	-1.85355	-3.61387	0.00450665	0.00789816
AQP9	-1.85247	-3.61119	0.0616617	0.0878624
AGTRAP	-1.85065	-3.60662	0.000123652	0.000235704
TRIM22	-1.84725	-3.59814	0.0178939	0.0287537
GSAP	-1.84684	-3.59711	0.000872129	0.00161746
ENTPD1	-1.84575	-3.59441	0.00675873	0.0115836
NRG1	-1.84523	-3.59311	0.0114735	0.0190301
SEC14L1	-1.84074	-3.58193	0.00388802	0.00685745
ST8SIA4	-1.8399	-3.57984	0.0173953	0.028014
RNF13	-1.83979	-3.57957	0.000127823	0.000243608
DOCK4	-1.83744	-3.57375	0.0320229	0.0488968
C17orf49	-1.83701	-3.57269	0.000474246	0.000891012
DNASE1L3	-1.83659	-3.57164	0.0438984	0.0649158
MDFIC	-1.83483	-3.56729	0.0518638	0.0752828
VMA21	-1.82944	-3.55399	0.000150549	0.000286437
CSTB	-1.82917	-3.55332	0.00765631	0.0130319
ZBTB16	-1.82362	-3.53968	0.0832439	0.114544
RNASET2	-1.81928	-3.52904	1.32753e-06	2.55635e-06
MYO9B	-1.81575	-3.52042	0.00553195	0.00959205
IL2RA	-1.81271	-3.51302	0.0144817	0.0236503
RCSD1	-1.80671	-3.49844	0.00425332	0.00747232
PSTPIP2	-1.80601	-3.49674	0.0108907	0.0181312
SLC43A2	-1.80437	-3.49277	0.0010798	0.00199238
RAP1A	-1.8018	-3.48654	0.000598958	0.00112051
CLECL1	-1.79835	-3.47822	0.0224555	0.0354198
ARL6IP5	-1.79806	-3.47752	0.00027619	0.000522593
SPG20	-1.79084	-3.46016	0.0127581	0.0210149
EMR1	-1.78532	-3.44695	0.0368873	0.0555218
FKBP15	-1.78119	-3.43709	0.000505795	0.000949174
BNIP3	-1.77898	-3.43184	0.189888	0.235199
CD44	-1.77868	-3.43112	0.00149673	0.00273676
GRN	-1.77017	-3.41094	0.00129907	0.00238485
CREG1	-1.76531	-3.39947	0.00739097	0.0126018
BID	-1.75898	-3.38459	0.000150665	0.000286648
AOAH	-1.75445	-3.37397	0.0213962	0.0338748
PTPN1	-1.75252	-3.36947	0.000897829	0.00166374
TMEM71	-1.75116	-3.36628	0.00308292	0.00549332
MEI1	-1.74891	-3.36104	0.0281312	0.0434772
ZFAND5	-1.73947	-3.33912	0.00573267	0.00992222
C15orf48	-1.73681	-3.33298	0.0628941	0.0894046
IGFBP7	-1.72915	-3.31533	0.0456414	0.0672251
USP15	-1.72066	-3.29587	0.00280829	0.00502863
CEP170	-1.71871	-3.29143	0.0278757	0.0431147
PPP1R18	-1.71759	-3.28886	0.0155099	0.0252005
PXK	-1.71727	-3.28814	0.00125137	0.00229984
IL1R2	-1.71438	-3.28156	0.0858574	0.117678
ATOX1	-1.71178	-3.27564	0.000891073	0.00165148
CD58	-1.71073	-3.27327	0.00486663	0.00849451
METRNL	-1.7073	-3.26549	0.00105758	0.00195206
DSE	-1.70246	-3.25456	0.0176962	0.028459
SDSL	-1.70201	-3.25354	0.00875448	0.0147835
IL6	-1.70181	-3.25308	0.174567	0.219664
ASGR1	-1.69535	-3.23856	0.0398091	0.0594702
FAM20A	-1.69247	-3.23209	0.0453831	0.0668891
REL	-1.68857	-3.22338	5.64147e-05	0.000107997
HSD17B14	-1.68769	-3.2214	0.064657	0.091604
ARAP1	-1.68709	-3.22006	0.00026774	0.000506802
SLC22A4	-1.68547	-3.21645	0.0382286	0.0573255
NBPF10	-1.68069	-3.20582	0.0105975	0.0176828
PLTP	-1.67744	-3.19861	0.257191	0.306087
ITIH4	-1.67614	-3.19572	0.0297394	0.0457523
MTPN	-1.67554	-3.19439	0.0136491	0.0223811
DENND3	-1.67546	-3.19422	0.0170796	0.0275387
SNCA	-1.67509	-3.19339	0.0454808	0.0670125
HSD11B1	-1.67435	-3.19176	0.168404	0.2128
ERCC1	-1.67134	-3.18509	0.000489748	0.000919687
GCA	-1.67084	-3.184	0.00129688	0.00238114
CASP1	-1.67054	-3.18335	0.0033057	0.0058727
OTOA	-1.669	-3.17994	0.0242448	0.0379963
VAMP4	-1.66631	-3.17403	0.00985133	0.0165107
BRI3	-1.66573	-3.17275	0.000172182	0.000327177
FKBP1A	-1.66558	-3.1724	0.00321237	0.00571321
CXCR4	-1.66495	-3.17103	0.100421	0.134903
NINJ2	-1.66489	-3.17089	0.00158341	0.00288957
EHBP1L1	-1.66163	-3.16375	0.00224215	0.00404684
CXCL2	-1.66048	-3.16122	0.108492	0.144412
MITF	-1.65809	-3.15598	0.0507189	0.0738509
RP11-632K20.7	-1.65716	-3.15396	0.00891069	0.0150271
TNFRSF10C	-1.65098	-3.14048	0.00269488	0.00483394
IFNAR2	-1.64763	-3.13319	0.000922376	0.00170807
FLVCR2	-1.63791	-3.11214	0.0326561	0.0497558
HIST2H2AA4	-1.63592	-3.10785	0.0058199	0.0100654
MAF	-1.63504	-3.10595	0.0217384	0.0343742
OAZ2	-1.63285	-3.10125	0.000962379	0.00178015
GNB4	-1.6322	-3.09986	0.0686395	0.0965901
BIN2	-1.62903	-3.09305	0.086137	0.118014
ATF5	-1.62744	-3.08965	0.000474383	0.000891239
LACTB	-1.62741	-3.08957	0.00210107	0.00380112
CALM3	-1.62345	-3.08111	0.000258833	0.000490072
IFI27L2	-1.62229	-3.07863	0.029996	0.0461115
LAP3	-1.62213	-3.07829	0.00151658	0.00277147
AL353354.2	-1.62206	-3.07814	0.198141	0.24403
EAF2	-1.61971	-3.07314	0.000489866	0.000919879
RNF149	-1.61888	-3.07136	0.00198212	0.00359132
DOCK11	-1.61848	-3.07052	0.0087296	0.0147442
CSK	-1.61748	-3.06839	0.00845084	0.0143025
SWAP70	-1.61318	-3.05926	0.00881479	0.0148758
GIMAP2	-1.60303	-3.03781	0.027124	0.0420657
RP11-848G14.2	-1.60231	-3.03629	0.0210269	0.0333394
ZNF880	-1.60203	-3.0357	0.0122712	0.0202636
ARPC3	-1.59654	-3.02418	0.000121747	0.000232104
PLK3	-1.58909	-3.00859	0.00356508	0.00631003
SNX29	-1.58612	-3.0024	0.00397278	0.00700075
PIP4K2A	-1.58599	-3.00215	0.00872543	0.0147379
PPT1	-1.58504	-3.00017	0.00110412	0.00203601
SNX8	-1.58016	-2.99003	0.0074534	0.0127033
CEP85L	-1.57686	-2.9832	0.0121917	0.0201393
RP11-368J21.3	-1.57646	-2.98236	0.0793922	0.109864
C8orf44-SGK3	-1.57423	-2.97778	0.00606093	0.0104559
ATP6V0C	-1.57251	-2.97421	0.000976189	0.00180529
RIT1	-1.5714	-2.97194	0.00191333	0.00347011
ARL4C	-1.57049	-2.97006	0.00212735	0.00384687
LPXN	-1.56905	-2.9671	0.017367	0.0279724
OSBPL8	-1.56798	-2.96489	0.00420867	0.00739793
SCLT1	-1.56611	-2.96106	0.00120906	0.00222392
S100A11	-1.56447	-2.95768	0.0154695	0.0251398
HIST1H1D	-1.56425	-2.95723	0.0236329	0.037126
ID2	-1.56385	-2.95641	0.000726949	0.00135399
IDO1	-1.5625	-2.95364	0.234442	0.282311
BLVRB	-1.56048	-2.94953	0.00535799	0.00930745
LTA4H	-1.55808	-2.94462	0.00669261	0.0114798
AC021016.6	-1.55506	-2.93846	0.018503	0.0296476
TLR6	-1.55407	-2.93643	0.0103611	0.0173138
ARHGAP22	-1.5506	-2.92939	0.0756527	0.10529
ARPC2	-1.54582	-2.91969	4.93807e-05	9.45881e-05
BNIP2	-1.54517	-2.91838	0.0172121	0.0277332
RHOG	-1.54112	-2.9102	0.0115846	0.0192033
MSRA	-1.54025	-2.90845	0.00593027	0.0102415
LAMTOR2	-1.53949	-2.90691	0.000731989	0.00136311
ARHGAP18	-1.53691	-2.90172	0.0106351	0.0177403
RNASEH2C	-1.52709	-2.88203	0.00112976	0.00208224
CNTRL	-1.52236	-2.87261	0.00457043	0.00800508
CD81	-1.52145	-2.87079	0.00964568	0.0161872
GPR34	-1.51808	-2.86409	0.00589559	0.0101862
RIPK2	-1.51468	-2.85735	0.0115695	0.0191812
RALA	-1.51464	-2.85728	0.00341758	0.00606159
LSM10	-1.51298	-2.85398	6.58354e-05	0.000125944
SGK1	-1.51111	-2.85029	0.0841221	0.115582
STAT4	-1.51049	-2.84907	0.113186	0.149848
2020-09-06	-1.50768	-2.84352	0.00896174	0.0151087
TRAPPC5	-1.50738	-2.84293	0.00932841	0.0156853
CNPY3	-1.50707	-2.84232	0.00231524	0.0041746
SNX2	-1.50569	-2.8396	9.44859e-05	0.000180442
PDPN	-1.50404	-2.83635	0.078075	0.108241
RNF181	-1.50337	-2.83504	0.00155476	0.00283909
CDC42	-1.50088	-2.83015	0.000759221	0.00141241
TMSB4XP8	-1.49776	-2.82404	0.0344535	0.0522156
FOLR3	-1.49758	-2.82368	0.0862989	0.118216
MS4A14	-1.49746	-2.82346	0.0695423	0.0977012
MRPS21	-1.49284	-2.81442	0.0933737	0.126622
ARL8B	-1.49038	-2.80964	0.00873978	0.0147595
HIST2H2AC	-1.48944	-2.8078	0.10796	0.14378
MAPKAPK3	-1.48867	-2.8063	0.017027	0.0274593
SNX24	-1.48788	-2.80477	0.00592664	0.0102356
C9orf89	-1.48735	-2.80373	0.000607293	0.00113562
HTRA1	-1.48732	-2.80367	0.0652597	0.0923402
BHLHE41	-1.48702	-2.8031	0.170715	0.215442
SOAT1	-1.48643	-2.80196	0.0439571	0.0649879
PLXND1	-1.47644	-2.7826	0.0587052	0.0841206
RBPJ	-1.47492	-2.77969	0.00268863	0.00482348
PID1	-1.47441	-2.7787	0.0428804	0.0635652
RAB24	-1.47395	-2.77781	0.00668159	0.0114623
SPCS3	-1.47372	-2.77738	0.00189148	0.00343173
GSN	-1.46892	-2.76814	0.15447	0.197076
CYB5R4	-1.46533	-2.76127	0.000234947	0.00044524
ADORA3	-1.46483	-2.76031	0.0347284	0.052586
LGALS9	-1.46106	-2.75311	0.0908787	0.123726
MPP1	-1.46094	-2.75288	0.100806	0.135364
TGM2	-1.4593	-2.74975	0.0655697	0.0927311
VNN2	-1.45636	-2.74415	0.00424458	0.00745741
MOB1A	-1.45531	-2.74215	0.00129732	0.00238187
IQGAP2	-1.45297	-2.73771	0.141454	0.182237
NOP10	-1.45284	-2.73746	0.00492072	0.00858529
UBXN2B	-1.45176	-2.73542	0.000324273	0.000612309
PFDN5	-1.44993	-2.73195	0.00252616	0.00454144
CASP4	-1.4463	-2.72508	0.00279863	0.0050121
GPCPD1	-1.44331	-2.71945	0.0431316	0.0639032
ETV5	-1.43661	-2.70684	0.0535225	0.0774665
C1orf228	-1.4365	-2.70663	0.0235412	0.0369939
IRF7	-1.43615	-2.70597	0.00519431	0.0090367
EIF4EBP1	-1.43434	-2.70258	0.0513114	0.0745765
KIFC3	-1.43294	-2.69997	0.00934345	0.015706
SCARB2	-1.43014	-2.69473	0.00257081	0.00461927
TPP1	-1.42809	-2.6909	0.00614463	0.010594
CNTLN	-1.42301	-2.68143	0.0461026	0.0678302
ACTR1A	-1.42279	-2.68104	0.00909866	0.0153212
F13A1	-1.42195	-2.67947	0.0644538	0.0913431
BCKDK	-1.41719	-2.67064	0.0327776	0.0499186
EIF1AD	-1.41603	-2.66851	0.00215121	0.00388854
2020-03-02	-1.41215	-2.66133	0.00195048	0.003536
ELK3	-1.41193	-2.66092	0.00937026	0.0157483
MYL6	-1.40925	-2.65599	0.000840013	0.00155945
DAB2	-1.40883	-2.65522	0.00353975	0.00626806
JARID2	-1.40834	-2.65431	0.000487445	0.000915453
FGFR1OP2	-1.40552	-2.64913	0.000175777	0.000333942
TSPO	-1.40507	-2.64831	0.00947945	0.0159235
NRP2	-1.40395	-2.64626	0.0027492	0.00492754
ATP5E	-1.40025	-2.63948	0.0062268	0.0107286
ERO1LB	-1.39982	-2.63868	0.00696067	0.0119106
PTGS2	-1.39862	-2.6365	0.0855701	0.117329
ADA	-1.39801	-2.63538	0.186453	0.231545
SAMD9L	-1.39482	-2.62957	0.0503426	0.0733621
GLRX	-1.3943	-2.62861	0.000394374	0.000742808
EPB41L3	-1.39138	-2.62329	0.00467155	0.00817351
CHKB	-1.38746	-2.61617	0.0204851	0.0325508
MR1	-1.38383	-2.6096	0.0020538	0.00371712
FCGRT	-1.38134	-2.60511	0.0035426	0.00627274
ALCAM	-1.38107	-2.60462	0.0667662	0.0942364
BNIP3L	-1.38075	-2.60403	0.0131519	0.0216179
CARD8	-1.37927	-2.60137	0.000979011	0.0018104
UBE2L6	-1.37826	-2.59955	5.51019e-05	0.000105491
IFNGR1	-1.37666	-2.59666	0.000918851	0.00170176
CPQ	-1.37389	-2.59168	0.0888604	0.12129
GPX4	-1.37365	-2.59126	0.0018882	0.00342589
SPNS1	-1.36885	-2.58265	0.00693855	0.0118742
SRGAP2C	-1.3676	-2.58041	0.0761384	0.105879
CYP27A1	-1.3665	-2.57844	0.079462	0.109945
SNAP29	-1.36492	-2.57562	0.000992766	0.00183489
ORAI1	-1.36374	-2.57351	0.0235107	0.036951
DRAP1	-1.36336	-2.57284	0.00636754	0.0109561
PFN1	-1.36061	-2.56794	0.0194584	0.0310631
TOM1	-1.36012	-2.56707	0.00113947	0.00209965
FLNA	-1.35362	-2.55552	0.0317003	0.0484708
CETP	-1.35055	-2.55009	0.0563658	0.0811246
WDFY2	-1.34786	-2.54534	0.00109614	0.00202149
PPP1R15A	-1.34766	-2.545	0.0143849	0.0235028
NQO2	-1.34756	-2.54481	0.0111533	0.0185342
LIPA	-1.34622	-2.54245	0.096421	0.130232
SPN	-1.34429	-2.53905	0.0207091	0.0328788
MCL1	-1.34313	-2.53702	0.0123594	0.0204
M6PR	-1.33683	-2.52595	0.000435013	0.000818259
PNRC1	-1.33599	-2.52449	0.00848212	0.0143512
UBE2F	-1.33596	-2.52444	0.000715445	0.00133282
PLD3	-1.33209	-2.51768	0.0239125	0.0375213
MFSD12	-1.33117	-2.51607	0.0347109	0.0525622
IL13RA1	-1.32868	-2.51173	0.00851203	0.0143985
SDCCAG8	-1.32734	-2.5094	0.00805639	0.0136714
ATP13A3	-1.32718	-2.50912	0.0168615	0.0272159
LPAR6	-1.32673	-2.50833	0.0190154	0.0304096
ATP6V0B	-1.32574	-2.50661	0.00231628	0.00417635
TMEM160	-1.32458	-2.5046	0.0299956	0.0461115
ITGB7	-1.32295	-2.50177	0.133977	0.173856
FCHSD2	-1.32292	-2.50171	0.0253481	0.0395605
CLIC4	-1.32019	-2.49698	0.000874696	0.00162212
PITPNA	-1.31788	-2.493	0.0144826	0.023651
NETO2	-1.3176	-2.49251	0.0160409	0.0259822
C17orf107	-1.31545	-2.48879	0.0368984	0.055537
ZFP36	-1.31487	-2.48781	0.0250884	0.0391992
BLOC1S1	-1.31298	-2.48454	0.0083149	0.0140819
RAPGEF1	-1.31182	-2.48254	0.0180187	0.0289382
NFKBIZ	-1.30925	-2.47813	0.0076487	0.0130197
NR4A2	-1.29939	-2.46124	0.0130017	0.0213881
GNG5	-1.29769	-2.45836	0.000550476	0.00103165
XAF1	-1.29717	-2.45746	0.00470602	0.00823059
RASA4B	-1.2955	-2.45462	0.0561054	0.0807901
ST20	-1.29249	-2.44951	0.0132647	0.0217897
ARL8A	-1.29064	-2.44637	0.0479298	0.0702251
H3F3A	-1.28891	-2.44344	0.0157674	0.0255822
RAB7A	-1.28616	-2.43877	0.00532564	0.00925459
SLC2A9	-1.28173	-2.43131	0.0108525	0.0180727
CPPED1	-1.28124	-2.43047	0.0130945	0.021529
DUSP6	-1.27974	-2.42795	0.0725023	0.101345
SRA1	-1.27727	-2.4238	0.00109572	0.00202085
STX12	-1.27475	-2.41957	0.0330314	0.0502627
COMMD9	-1.27225	-2.41537	1.99951e-05	3.84111e-05
SLC29A3	-1.27064	-2.41268	0.018978	0.0303565
ACTB	-1.2696	-2.41095	0.024705	0.0386483
LL22NC03-80A10.6	-1.2688	-2.40961	0.00501059	0.00873286
VKORC1	-1.26845	-2.40903	0.0140972	0.0230674
UBA52	-1.26274	-2.39951	0.00513354	0.00893743
TREX1	-1.26035	-2.39554	0.0253936	0.0396237
DAPK1	-1.25941	-2.39398	0.0506566	0.0737658
TBC1D22A	-1.25922	-2.39367	0.00529607	0.00920626
IFI35	-1.25633	-2.38886	0.00247742	0.00445673
PNPLA6	-1.25381	-2.3847	0.00217377	0.00392859
KLHL2	-1.25328	-2.38383	0.0024905	0.00447943
GNMT	-1.25321	-2.38371	0.0165517	0.0267465
CITED2	-1.25287	-2.38315	0.104998	0.140297
HOOK3	-1.25066	-2.3795	0.0284817	0.0439649
BEX4	-1.25045	-2.37916	0.1537	0.196206
PTPN22	-1.24888	-2.37657	0.0107744	0.0179505
LPCAT2	-1.2472	-2.3738	0.00533543	0.00927077
TLR4	-1.24644	-2.37255	0.00583432	0.0100885
TCN2	-1.24323	-2.36729	0.0372781	0.0560457
ACOT9	-1.24068	-2.3631	5.04746e-05	9.66675e-05
ELL	-1.24042	-2.36267	0.00259218	0.00465651
NFKBIE	-1.23976	-2.36158	0.0703341	0.0986696
SCNM1	-1.23902	-2.36037	0.00309476	0.00551356
COMT	-1.23832	-2.35924	0.00168234	0.00306353
BST2	-1.23541	-2.35447	0.0395538	0.0591377
GRINA	-1.23504	-2.35387	0.130628	0.169973
SSH2	-1.23239	-2.34955	0.00585275	0.0101173
SERPINB8	-1.2321	-2.34909	0.0312306	0.0478337
UBE2D1	-1.2316	-2.34827	0.00649456	0.011162
AP003419.11	-1.23002	-2.3457	0.08657	0.118536
C4orf3	-1.22937	-2.34464	0.00219369	0.00396297
RNH1	-1.22314	-2.33454	0.00238987	0.00430433
IFIT2	-1.22139	-2.33171	0.0707153	0.0991418
ATP6AP2	-1.22093	-2.33097	0.0128044	0.0210846
NCOA4	-1.21966	-2.32891	0.0164593	0.0266151
TMEM91	-1.21794	-2.32614	0.00923106	0.0155311
ULK4P2	-1.21392	-2.31966	0.171701	0.216572
HERC5	-1.20901	-2.3118	0.264077	0.31334
HIST1H1B	-1.20522	-2.30572	0.209796	0.256097
C20orf194	-1.20462	-2.30477	0.139415	0.18
TRGC2	-1.2026	-2.30154	0.272353	0.322003
LAIR2	-1.20201	-2.30059	0.425465	0.458974
RPS4Y1	-1.20163	-2.29999	0.454242	0.487062
IFNGR2	-1.20098	-2.29896	0.0705229	0.0988984
C1orf122	-1.20054	-2.29826	0.00038044	0.000716937
CD63	-1.20032	-2.29791	0.00316275	0.00562878
DFNA5	-1.19542	-2.29011	0.0829425	0.114178
NTAN1	-1.19237	-2.28527	0.0146166	0.023857
CADM1	-1.19122	-2.28346	0.240604	0.28872
NAIP	-1.18901	-2.27997	0.00825032	0.0139799
CCDC23	-1.18899	-2.27993	0.00805275	0.0136664
OSTM1	-1.18788	-2.27818	0.0559608	0.0805959
AKIRIN2	-1.18595	-2.27514	0.00164129	0.00299133
VAV3	-1.18559	-2.27456	0.0249865	0.0390526
SLC36A4	-1.18501	-2.27365	0.00913941	0.0153836
SCG5	-1.17899	-2.26418	0.274734	0.324523
BOLA2	-1.17536	-2.25849	0.00245193	0.00441239
HSPA6	-1.17502	-2.25796	0.095088	0.128672
SLC25A37	-1.17337	-2.25538	0.00303936	0.00541954
TGFBI	-1.1732	-2.25512	0.141798	0.182632
LYSMD2	-1.16617	-2.24415	0.00282839	0.00506288
RAB27A	-1.1654	-2.24295	0.0225351	0.0355309
COPZ2	-1.16091	-2.23599	0.206671	0.252835
CYBRD1	-1.16069	-2.23564	0.120183	0.157978
PET100	-1.16042	-2.23522	0.0299599	0.0460608
DGCR6L	-1.15741	-2.23056	0.0361761	0.0545621
IRF2	-1.15695	-2.22985	0.0783484	0.108579
MICAL1	-1.15606	-2.22849	0.00116084	0.00213802
ITM2B	-1.15535	-2.22738	0.000937126	0.00173461
AKAP13	-1.15004	-2.2192	0.00224157	0.00404593
KCNMA1	-1.14971	-2.2187	0.184343	0.229344
SNX27	-1.14427	-2.21035	0.000692056	0.00129062
JAK2	-1.14266	-2.20788	0.00311305	0.00554408
BOLA2B	-1.14138	-2.20591	0.0234728	0.0368975
STX7	-1.13999	-2.20379	0.00576866	0.00998091
DCP2	-1.13814	-2.20097	0.0972372	0.131185
SH3KBP1	-1.13644	-2.19837	0.0034971	0.00619558
ATG3	-1.13455	-2.1955	0.00253409	0.00455499
GBA	-1.13239	-2.19222	0.0109018	0.0181464
CPNE8	-1.13003	-2.18863	0.200555	0.246546
MAP1LC3B	-1.12978	-2.18825	0.00089023	0.00164997
ACAP2	-1.12978	-2.18825	0.0200265	0.0318769
ATP6V0D1	-1.12197	-2.17644	0.00287118	0.00513502
PTEN	-1.12104	-2.17504	0.0601423	0.0859008
ICAM2	-1.11896	-2.17191	0.0529469	0.0767123
RECQL	-1.11444	-2.16511	0.00268492	0.00481711
ARFGAP3	-1.11149	-2.16068	0.0575315	0.0826355
SYK	-1.11105	-2.16002	0.000617215	0.00115373
CAPZB	-1.11003	-2.15851	0.000753218	0.0014017
PICALM	-1.10941	-2.15757	0.0018474	0.00335449
STAT2	-1.10801	-2.15547	0.00517893	0.00901293
ST3GAL5	-1.1062	-2.15278	0.15669	0.199604
DPP7	-1.10359	-2.14889	0.0204676	0.0325267
CSGALNACT2	-1.1033	-2.14845	0.205282	0.2514
ICAM3	-1.10202	-2.14655	0.03456	0.0523597
SUMO3	-1.09844	-2.14123	0.00651077	0.0111882
SERP1	-1.09618	-2.13787	0.00174605	0.00317545
MAN1A1	-1.0944	-2.13524	0.0280394	0.0433458
SLC35E3	-1.09293	-2.13306	0.00356221	0.00630514
UNC119	-1.08767	-2.1253	0.00775245	0.0131843
SNX4	-1.08633	-2.12334	0.000496071	0.00093126
MTHFS	-1.08402	-2.11994	0.010563	0.0176304
PTAFR	-1.08258	-2.11781	0.153785	0.196298
TPM4	-1.08133	-2.11599	0.0154172	0.0250625
MSL3	-1.0796	-2.11344	0.0508855	0.0740618
NAGA	-1.07826	-2.11149	0.158181	0.201264
NFKB1	-1.07753	-2.11042	0.000461122	0.000866722
AMDHD2	-1.07678	-2.10933	0.0456547	0.0672424
B2M	-1.07652	-2.10894	0.0913972	0.124335
JAK1	-1.07124	-2.10124	0.0105089	0.0175476
FAM49B	-1.07089	-2.10073	0.0279706	0.0432464
MDP1	-1.07028	-2.09984	0.0230709	0.0363092
ARF3	-1.06623	-2.09395	0.0998064	0.134189
DUSP10	-1.06586	-2.09341	0.0856883	0.117468
CCDC88B	-1.06573	-2.09322	0.0437769	0.0647596
PPP2R3C	-1.06489	-2.09201	0.015348	0.0249584
FOSB	-1.06467	-2.0917	0.00748259	0.0127512
CD82	-1.06426	-2.09109	0.0219959	0.0347537
SDF2L1	-1.06284	-2.08904	0.0918354	0.12485
FABP5	-1.06259	-2.08868	0.108468	0.144387
MBD2	-1.06248	-2.08852	0.000587114	0.00109882
YIF1B	-1.06136	-2.08691	0.0429975	0.0637257
LEPROTL1	-1.06028	-2.08534	0.00174267	0.00316961
FTCDNL1	-1.05896	-2.08343	0.0123112	0.0203251
PDXK	-1.05462	-2.07717	0.0236515	0.0371502
TMSB10	-1.05353	-2.0756	0.0101763	0.0170262
OST4	-1.04989	-2.07038	0.0232539	0.0365803
SP100	-1.04792	-2.06755	0.00256586	0.00461081
RP2	-1.04622	-2.06511	0.0251475	0.0392832
SAT2	-1.04419	-2.06221	0.0221826	0.035018
PRKAG2	-1.04352	-2.06125	0.00816782	0.0138491
OSBPL11	-1.04191	-2.05895	0.0376149	0.0565035
H2AFY	-1.0402	-2.05651	0.00296009	0.00528651
CAP1	-1.03913	-2.05499	0.00804944	0.0136616
MALT1	-1.03865	-2.0543	0.000294849	0.000557423
IGLV2-23	-1.03585	-2.05032	0.394767	0.428677
HEXB	-1.0349	-2.04897	0.0129954	0.0213782
ZNF267	-1.03324	-2.04662	0.00161793	0.00295025
DOCK5	-1.02808	-2.03931	0.0169323	0.0273187
TXNIP	-1.02657	-2.03718	0.0139535	0.022847
KAT2B	-1.02487	-2.03478	0.144331	0.185475
NAAA	-1.02357	-2.03295	0.139812	0.180403
PITPNC1	-1.01827	-2.02549	0.00371305	0.00656127
LGMN	-1.01724	-2.02405	0.108959	0.144954
GNPTG	-1.01688	-2.02354	0.00281392	0.00503839
RBX1	-1.01554	-2.02166	0.0120539	0.0199325
AL627309.1	-1.01384	-2.01928	0.293818	0.344853
DMXL2	-1.01001	-2.01392	0.0402983	0.0601295
MPHOSPH6	-1.00891	-2.01239	0.00450119	0.0078893
STK4	-1.00789	-2.01097	0.0196622	0.0313572
IL1R1	-1.00789	-2.01096	0.15791	0.200968
DEF8	-1.00686	-2.00953	0.0161223	0.026103
EPSTI1	-1.00485	-2.00674	0.0106201	0.0177165
RARRES3	-1.004	-2.00556	0.0723024	0.1011
ATP2B1	-1.00239	-2.00332	0.00547289	0.0094942
OSTF1	-1.00233	-2.00324	0.00677743	0.0116136
SRD5A1	-1.0018	-2.0025	0.0701113	0.0983999
PSME2	-1.00099	-2.00138	0.00248282	0.00446603
SLC4A7	-1.00058	-2.0008	0.0737189	0.102866
AREG	-1.00036	-2.0005	0.20179	0.247806
FBXO6	-0.999262	-1.99898	0.0321655	0.0490951
PLSCR1	-0.997994	-1.99722	0.0411085	0.0612087
KIAA1033	-0.987009	-1.98207	0.00930011	0.0156418
ADM	-0.985733	-1.98032	0.0826651	0.113848
FGD4	-0.984953	-1.97925	0.00505664	0.0088094
SHKBP1	-0.984474	-1.97859	0.0349183	0.0528485
UPK3A	-0.9827	-1.97616	0.365041	0.398901
BLOC1S2	-0.982138	-1.97539	0.00350782	0.00621419
COX8A	-0.97992	-1.97236	0.00668974	0.0114752
PLAC8	-0.979197	-1.97137	0.323528	0.376065
ZSWIM6	-0.978852	-1.9709	0.0182012	0.0292062
CXCL3	-0.976551	-1.96776	0.164303	0.208269
CRIP1_1	-0.975291	-1.96604	0.100138	0.134569
REEP5	-0.973394	-1.96345	0.0113702	0.0188702
DRAM2	-0.972685	-1.96249	0.00041148	0.000774523
PYURF	-0.967206	-1.95505	0.351531	0.397077
NAMPTL	-0.966384	-1.95394	0.0927512	0.125885
PSENEN	-0.966329	-1.95386	0.00357927	0.00633416
HIST1H1E	-0.964079	-1.95082	0.152226	0.194511
CTNS	-0.961901	-1.94787	0.125856	0.164466
PYGL	-0.957296	-1.94167	0.142705	0.183644
CALR	-0.956853	-1.94107	0.00187933	0.00341021
MBD4	-0.956686	-1.94085	0.012488	0.0205987
MAP3K8	-0.95513	-1.93875	0.00127443	0.00234125
SMIM12	-0.954811	-1.93833	0.00727929	0.0124227
FADS1	-0.954702	-1.93818	0.241537	0.289695
LRRFIP1	-0.948934	-1.93045	0.0111267	0.0184927
RP11-1319K7.1	-0.946144	-1.92672	0.0482673	0.0706569
SLC39A8	-0.944498	-1.92452	0.0282578	0.0436589
MANBA	-0.943366	-1.92301	0.0467517	0.0686838
C16orf62	-0.94232	-1.92162	0.063074	0.089625
MAD2L2	-0.94111	-1.92001	0.00138186	0.00253258
TAGAP	-0.938815	-1.91695	0.197532	0.243388
CTBS	-0.938595	-1.91666	0.000246429	0.000466816
IDS_1	-0.938119	-1.91603	0.00450549	0.00789637
MB21D1	-0.935171	-1.91212	0.0647889	0.0917639
TRABD	-0.93449	-1.91121	0.0685752	0.0965114
ZSWIM7	-0.933924	-1.91047	0.0272057	0.0421766
FRG1	-0.93232	-1.90834	0.00278549	0.00498965
GALK1	-0.931354	-1.90706	0.0104451	0.0174477
PAK2	-0.926215	-1.90028	0.02335	0.0367194
TNIP1	-0.924857	-1.8985	0.0284844	0.0439678
UQCR10	-0.924662	-1.89824	0.0429092	0.0635998
ITPR2	-0.924375	-1.89786	0.0863068	0.118224
RWDD4	-0.921619	-1.89424	0.00592392	0.0102318
UBE2D3	-0.916994	-1.88818	0.0019062	0.00345789
TK2	-0.914212	-1.88454	0.15393	0.196452
SLC25A40	-0.913125	-1.88312	0.00672011	0.0115212
TFPI	-0.912342	-1.8821	0.134105	0.174014
USP32	-0.910037	-1.87909	0.0408949	0.0609238
FAU	-0.909597	-1.87852	0.0245132	0.0383773
ATG7	-0.906057	-1.87392	0.0453702	0.0668734
SKAP2	-0.901303	-1.86775	0.182439	0.227306
NUDT1	-0.899961	-1.86602	0.0458664	0.0675359
CCDC167	-0.897166	-1.8624	0.144013	0.185125
IFITM2	-0.893943	-1.85825	0.0591283	0.0846324
PLEKHM2	-0.89327	-1.85738	0.019082	0.0305051
MKNK1	-0.892946	-1.85696	0.0122836	0.020283
CCDC144B	-0.89281	-1.85679	0.322156	0.374727
CREB3L2	-0.891861	-1.85557	0.0150715	0.0245468
DDIT4	-0.891447	-1.85504	0.0173328	0.0279205
ATP6V0E1	-0.890394	-1.85368	0.0142337	0.0232762
DPH3	-0.888422	-1.85115	0.0320944	0.0489982
EIF4A1	-0.88751	-1.84998	0.0079223	0.0134563
LAMTOR4	-0.886184	-1.84828	0.0151748	0.0246977
STX8	-0.884288	-1.84585	0.0223356	0.0352461
HIST1H4F	-0.881489	-1.84228	0.200384	0.246367
H2AFJ	-0.880791	-1.84139	0.0901953	0.122886
SORT1	-0.877672	-1.83741	0.0405126	0.0604118
HIST2H2AB	-0.877546	-1.83725	0.368287	0.402122
TRNAU1AP	-0.877051	-1.83662	0.0837455	0.115136
UROD	-0.876013	-1.8353	0.00555514	0.00963051
ELL2	-0.875258	-1.83434	0.0473727	0.0694847
HSPA1A	-0.874352	-1.83318	0.370583	0.404437
LAGE3	-0.873848	-1.83254	0.018837	0.0301485
PSMB6	-0.871358	-1.82938	0.00904466	0.0152401
PSMB9	-0.870835	-1.82872	0.00959162	0.016103
CCL24	-0.867855	-1.82495	0.403882	0.437727
VEGFB	-0.867446	-1.82443	0.0428555	0.0635316
ATP6V1G1	-0.863627	-1.81961	0.0185657	0.0297417
UBE2Q2	-0.862153	-1.81775	0.0764757	0.106279
PPP1R12A	-0.862029	-1.81759	0.0236965	0.0372093
GNB2	-0.861687	-1.81716	0.0262235	0.0407908
ROCK1	-0.861438	-1.81685	0.0132623	0.0217869
RASA4	-0.861278	-1.81665	0.099974	0.134374
LEPRE1	-0.857871	-1.81236	0.0969292	0.130817
RPL23AP82	-0.857025	-1.8113	0.0956966	0.129365
SLC25A19	-0.856402	-1.81052	0.26569	0.315027
TAPSAR1	-0.854861	-1.80858	0.11501	0.151999
TOLLIP	-0.85411	-1.80764	0.000560948	0.0010508
MAPRE1	-0.854067	-1.80759	0.022529	0.0355242
RP11-227G15.3	-0.853201	-1.8065	0.396223	0.430104
PTPN2	-0.850146	-1.80268	0.000588418	0.00110119
ATP6V1C1	-0.847535	-1.79942	0.28795	0.338628
DNMT1	-0.847515	-1.7994	0.101785	0.136517
ATP2B4	-0.84573	-1.79717	0.0598782	0.0855744
PSMB3	-0.845093	-1.79638	0.010547	0.0176051
MRPL53	-0.84441	-1.79553	0.0128494	0.0211514
TMEM167A	-0.842618	-1.7933	0.0360958	0.0544524
ATG16L2	-0.840217	-1.79032	0.0929873	0.126178
COX14	-0.838185	-1.7878	0.0346472	0.0524836
UBE2L3	-0.837373	-1.78679	0.0110825	0.0184271
IRF1	-0.83737	-1.78679	0.0866071	0.118573
POLR2L	-0.835831	-1.78489	0.204899	0.251021
EXOC2	-0.834512	-1.78325	0.35355	0.397077
LIMS3_2	-0.832859	-1.78121	0.250106	0.298732
UQCR11_2	-0.832696	-1.78101	0.107311	0.143015
MGAT4A	-0.829519	-1.77709	0.118799	0.156412
ORMDL2	-0.82936	-1.7769	0.00470112	0.00822276
C9orf72	-0.82718	-1.77421	0.00160509	0.00292739
SLC27A3	-0.826341	-1.77318	0.139258	0.179837
SELL	-0.825899	-1.77264	0.185809	0.230879
PRELID1	-0.824198	-1.77055	0.0112899	0.0187478
SSR4	-0.824091	-1.77042	0.0504117	0.0734591
RP11-458D21.5	-0.822745	-1.76877	0.210957	0.257339
ERICH1	-0.819626	-1.76495	0.0993479	0.133644
ARRDC3	-0.819088	-1.76429	0.113047	0.149706
CFLAR	-0.817982	-1.76294	0.0180262	0.0289486
IFNAR1	-0.815447	-1.75984	0.0020475	0.00370619
UBAC1	-0.814747	-1.75899	0.0305656	0.0469233
ZMAT1	-0.814078	-1.75817	0.218473	0.265315
PTTG1IP	-0.813934	-1.758	0.146921	0.188481
MTSS1	-0.812843	-1.75667	0.179396	0.224116
NDUFA11	-0.8107	-1.75406	0.0167398	0.0270315
MYL12A	-0.810551	-1.75388	0.015964	0.0258728
MT1X	-0.80996	-1.75316	0.0511779	0.0744161
EML4	-0.807538	-1.75022	0.02532	0.0395226
RPL39L	-0.807515	-1.75019	0.369448	0.40329
PCYT1A	-0.807109	-1.7497	0.000860994	0.00159737
RAP1B	-0.806992	-1.74956	0.00537996	0.00934141
LAMTOR1	-0.803219	-1.74499	0.0199813	0.031816
FKBP2	-0.803111	-1.74486	0.136138	0.176288
MYEOV2	-0.800957	-1.74226	0.00614868	0.0106003
FAM45A	-0.800004	-1.74111	0.00232555	0.00419254
MED29	-0.798591	-1.7394	0.0197237	0.0314483
C4orf48	-0.796383	-1.73674	0.0451808	0.0666267
NUDT16	-0.792364	-1.73191	0.0651956	0.0922608
TPM3	-0.791381	-1.73073	0.0725683	0.101415
SARNP	-0.791121	-1.73042	0.0242968	0.0380653
ZSWIM8	-0.790742	-1.72996	0.0601337	0.0858949
PGLS	-0.790423	-1.72958	0.0238299	0.0374018
ITSN2	-0.790335	-1.72948	0.0404292	0.0603024
CLEC2D	-0.78803	-1.72671	0.131731	0.171246
FYN	-0.787343	-1.72589	0.0602496	0.0860413
RAB13	-0.787081	-1.72558	0.0748778	0.104339
CYLD	-0.785694	-1.72392	0.0298886	0.0459635
MRPL40	-0.783297	-1.72106	0.0416026	0.0618631
DEF6	-0.783087	-1.72081	0.0746709	0.104069
CCL20	-0.781996	-1.71951	0.388369	0.422388
TALDO1	-0.778408	-1.71524	0.00857346	0.0144935
LSMD1	-0.777787	-1.7145	0.135929	0.176053
UQCR11_1	-0.776866	-1.7134	0.0409308	0.0609745
PRDM1	-0.776417	-1.71287	0.173773	0.218927
HILPDA	-0.775763	-1.7121	0.0906717	0.123474
APLP2	-0.774989	-1.71118	0.0628932	0.0894046
SLC28A3	-0.773451	-1.70935	0.334187	0.387317
STAT1	-0.772987	-1.7088	0.0314015	0.0480598
TEC	-0.771036	-1.70649	0.229951	0.277522
ATG4C	-0.767155	-1.70191	0.0705059	0.0988818
CD209	-0.765729	-1.70023	0.243641	0.291976
PPIF	-0.763183	-1.69723	0.260178	0.309228
ME2	-0.761745	-1.69554	0.126867	0.165611
TGIF2-C20orf24	-0.761661	-1.69544	0.0569144	0.0818326
PPP1R15B	-0.761321	-1.69504	0.0649313	0.0919272
RAB33A	-0.760068	-1.69357	0.35234	0.397077
S100A10	-0.758512	-1.69175	0.096134	0.129896
WARS	-0.758124	-1.69129	0.0221541	0.0349778
UBL5	-0.756764	-1.6897	0.0182633	0.0292992
FHOD1	-0.756062	-1.68887	0.0778633	0.107971
NDUFA3	-0.755533	-1.68825	0.0691826	0.0972383
PGP	-0.754495	-1.68704	0.0988405	0.133086
LAMP2	-0.754041	-1.68651	0.00198912	0.00360345
YWHAH	-0.753913	-1.68636	0.120603	0.158459
TFPT	-0.752511	-1.68472	0.185226	0.23028
TRAF3	-0.747469	-1.67884	0.0339678	0.0515437
STARD3NL	-0.744206	-1.67505	0.233925	0.281735
HPS1	-0.742683	-1.67329	0.0234009	0.0367935
MEF2A	-0.742668	-1.67327	0.125147	0.163644
IL18	-0.742338	-1.67289	0.0590224	0.0844997
GNPDA1	-0.740661	-1.67094	0.139975	0.180568
ZCCHC6	-0.739729	-1.66986	0.105162	0.140485
UBE2A	-0.737455	-1.66723	0.00307413	0.00547848
BZW1P2	-0.737375	-1.66714	0.254901	0.303692
MT1F	-0.737219	-1.66696	0.247744	0.296296
ATP1B3	-0.737076	-1.66679	0.132867	0.17259
TMEM256	-0.735112	-1.66453	0.0581731	0.0834309
ADRB2	-0.73459	-1.66392	0.547195	0.577039
TMBIM4_2	-0.734213	-1.66349	0.00460977	0.00806983
MARCKS	-0.734091	-1.66335	0.105946	0.141421
TYK2	-0.732788	-1.66185	0.0362495	0.0546628
POLD4	-0.732517	-1.66154	0.00200451	0.00363075
RP11-360F5.1	-0.731513	-1.66038	0.309872	0.361779
WSB1	-0.73108	-1.65988	0.0398167	0.0594801
EDNRB	-0.730923	-1.6597	0.24472	0.293147
PVRL2	-0.729357	-1.6579	0.0690928	0.0971476
TXNDC15	-0.727405	-1.65566	0.111023	0.147299
MIF4GD	-0.725779	-1.65379	0.113614	0.150359
VEGFA	-0.725189	-1.65312	0.22396	0.271215
CORO1C	-0.724885	-1.65277	0.000776107	0.0014429
PAPSS1	-0.723909	-1.65165	0.0641988	0.0910173
ZFYVE16	-0.722129	-1.64961	0.0337818	0.0512786
ITGAE	-0.721323	-1.64869	0.0455543	0.0671054
GPATCH11	-0.720742	-1.64803	0.0508129	0.0739747
ZNFX1	-0.7184	-1.64536	0.0721378	0.100893
RGS12	-0.716106	-1.64274	0.201543	0.247549
GSTT2	-0.713933	-1.64027	0.262414	0.311571
PIKFYVE	-0.713868	-1.6402	0.156974	0.199926
AC008781.7	-0.713257	-1.6395	0.521405	0.552333
CTNNBL1	-0.711743	-1.63778	0.0308162	0.0472615
CSNK2B	-0.710376	-1.63623	0.00372902	0.00658828
SEC61B	-0.708813	-1.63446	0.00624712	0.0107604
USP3	-0.708588	-1.6342	0.0649104	0.0919067
HSCB	-0.70852	-1.63413	0.106226	0.141748
PSME1	-0.706083	-1.63137	0.00670149	0.0114925
TMOD3	-0.705112	-1.63027	0.0557096	0.0803022
TMX3	-0.704908	-1.63004	0.0691262	0.0971795
LRPAP1	-0.70389	-1.62889	0.058158	0.083413
AGER	-0.703312	-1.62824	0.00484621	0.00846066
ZNF780A	-0.701995	-1.62675	0.0375693	0.0564409
IRF8	-0.700006	-1.62451	0.120076	0.15787
RAB20	-0.699011	-1.62339	0.288624	0.339307
CRYBG3_2	-0.694319	-1.61812	0.031364	0.0480108
PDE4DIP	-0.692112	-1.61565	0.127585	0.166443
CCNI	-0.691102	-1.61452	0.0448482	0.0661818
EIF1	-0.6911	-1.61451	0.00526417	0.00915301
PARP14	-0.690875	-1.61426	0.0369586	0.0556174
PTPN12	-0.688071	-1.61113	0.00491341	0.00857279
VASP	-0.687438	-1.61042	0.0539537	0.0780262
HLA-E	-0.687213	-1.61017	0.0443109	0.0654658
ATP6V1E1	-0.686636	-1.60953	0.0927472	0.125885
C19orf60	-0.685468	-1.60822	0.115451	0.152495
EIF3CL	-0.685036	-1.60774	0.410102	0.443777
EVI5	-0.684871	-1.60756	0.209053	0.255324
ABCA7	-0.683274	-1.60578	0.175618	0.220277
TMBIM6	-0.681759	-1.60409	0.0110358	0.0183542
COX17	-0.677866	-1.59977	0.0328767	0.0500537
SPRED1	-0.677305	-1.59915	0.199458	0.245453
SETDB2	-0.676032	-1.59774	0.000569641	0.0010667
TMA7	-0.675031	-1.59663	0.10173	0.136451
ANAPC11	-0.674404	-1.59594	0.155733	0.198508
STX4	-0.674383	-1.59591	0.0114365	0.018973
H3F3B	-0.673882	-1.59536	0.0243818	0.0381871
RNF135	-0.67376	-1.59522	0.0250309	0.0391137
NCOR2	-0.673609	-1.59506	0.0313532	0.0479998
WASF2	-0.672306	-1.59362	0.0642056	0.0910203
CALM1	-0.671846	-1.59311	0.0682684	0.0961305
TMEM8A	-0.67171	-1.59296	0.0131319	0.0215868
LTB	-0.671518	-1.59275	0.0745368	0.103897
DICER1	-0.671258	-1.59246	0.12182	0.159876
TIMM23B	-0.668701	-1.58964	0.552596	0.582172
PGD	-0.667134	-1.58792	0.0338291	0.051348
ERP44	-0.666927	-1.58769	0.0329189	0.0501099
HPGDS	-0.666244	-1.58694	0.51853	0.549559
NDUFA2	-0.665857	-1.58651	0.0147748	0.0240969
OPN3	-0.665741	-1.58638	0.106629	0.142218
NDUFA6	-0.663935	-1.5844	0.0493324	0.0720245
C18orf32	-0.663412	-1.58382	0.046585	0.0684615
BEX1	-0.660661	-1.58081	0.331912	0.38499
SERF2	-0.660187	-1.58029	0.0433908	0.064246
STX2	-0.660163	-1.58026	0.478858	0.510963
RTN4	-0.659745	-1.5798	0.0403368	0.0601776
PCOLCE2	-0.658948	-1.57893	0.401125	0.435001
ACTR2	-0.658892	-1.57887	0.0149305	0.0243309
SMIM4	-0.652792	-1.57221	0.0167444	0.0270375
AZI2	-0.650585	-1.5698	0.0818271	0.112818
POLR2J	-0.65008	-1.56926	0.0232453	0.0365682
TRIM38	-0.649754	-1.5689	0.108382	0.144288
PKN1	-0.64887	-1.56794	0.0735899	0.102703
TMEM70	-0.648268	-1.56729	0.176222	0.220834
ATF6	-0.646277	-1.56512	0.0107539	0.017921
CNIH4	-0.645853	-1.56466	0.0723878	0.101199
BMP2K	-0.644424	-1.56311	0.119798	0.157552
TCEB2	-0.644288	-1.56297	0.0785646	0.108839
TAF10	-0.643576	-1.5622	0.0125191	0.0206471
DENND5A	-0.64339	-1.562	0.253032	0.301752
VRK2	-0.642569	-1.56111	0.0723166	0.101114
RNF145	-0.642548	-1.56108	0.0632817	0.0898803
TBRG1	-0.641053	-1.55947	0.136208	0.176364
ARHGAP24	-0.640406	-1.55877	0.322397	0.374946
WDR83OS	-0.640136	-1.55848	0.0420419	0.0624473
RER1	-0.639685	-1.55799	0.0110667	0.018403
TUSC2	-0.638873	-1.55711	0.121905	0.159973
ETV3	-0.638276	-1.55647	0.167173	0.211433
MED11	-0.636208	-1.55424	0.125088	0.163585
IL10RB	-0.634811	-1.55273	0.0138051	0.022622
HEXA	-0.634135	-1.55201	0.105012	0.140306
SSSCA1	-0.633897	-1.55175	0.20741	0.253639
CLPB	-0.630657	-1.54827	0.188185	0.233335
HIST2H2BE	-0.628357	-1.5458	0.253291	0.301999
ARSA	-0.628325	-1.54577	0.307742	0.359502
SLX1A	-0.628251	-1.54569	0.0225278	0.0355232
MORC3	-0.628143	-1.54557	0.205733	0.251882
TCEB1	-0.627724	-1.54513	0.0591644	0.0846758
VPS26B	-0.62649	-1.5438	0.0500038	0.0729219
HIGD2A	-0.625867	-1.54314	0.0255736	0.0398776
TBC1D14	-0.625528	-1.54278	0.152629	0.194968
UHRF1BP1L	-0.624072	-1.54122	0.0389562	0.0583288
HIST1H4B	-0.622565	-1.53961	0.328796	0.381681
MAP2K1	-0.622051	-1.53906	0.0698187	0.0980609
HEATR3	-0.621649	-1.53863	0.000953209	0.0017637
SF3B5	-0.620096	-1.53698	0.0286956	0.0442679
CCM2	-0.617081	-1.53377	0.0725996	0.101454
ZRSR2	-0.616679	-1.53334	0.203639	0.249731
NDUFB8_1	-0.616191	-1.53282	0.0121077	0.0200136
AKAP10	-0.613835	-1.53032	0.190726	0.236135
PQLC3	-0.611357	-1.5277	0.168945	0.213424
LEPROT	-0.610894	-1.5272	0.0454147	0.0669272
FPR3	-0.61015	-1.52642	0.45183	0.484719
IGHG2	-0.609288	-1.52551	0.532092	0.562478
CREBL2	-0.606925	-1.52301	0.0861438	0.118017
CHIC2	-0.605839	-1.52186	0.0915685	0.124538
UVRAG	-0.605726	-1.52174	0.24864	0.297227
FAM96B	-0.60351	-1.51941	0.0571664	0.0821581
JUNB	-0.603244	-1.51913	0.218687	0.265552
GALNT1	-0.602952	-1.51882	0.170227	0.214887
CRELD2	-0.602548	-1.5184	0.305036	0.356666
COX6B1	-0.601318	-1.5171	0.0420086	0.0624027
ARL6IP4	-0.600777	-1.51653	0.0436002	0.064523
TNFRSF14	-0.600294	-1.51603	0.00824721	0.0139755
PAIP2	-0.599874	-1.51558	0.0180757	0.0290209
IER3	-0.59964	-1.51534	0.245531	0.29404
PCBP1	-0.599194	-1.51487	0.154193	0.196753
EHD1	-0.598967	-1.51463	0.235414	0.28331
AHR	-0.5988	-1.51446	0.344294	0.397077
TMBIM4_1	-0.593718	-1.50913	0.0341254	0.0517638
EIF3K	-0.593173	-1.50856	0.0196236	0.031301
RPL17-C18orf32	-0.5923	-1.50765	0.0406605	0.0606104
SERPING1	-0.591892	-1.50722	0.505183	0.536693
KCTD20	-0.591791	-1.50712	0.190041	0.235374
SUB1	-0.591495	-1.50681	0.0101974	0.0170596
SQRDL	-0.59067	-1.50595	0.217524	0.264302
CCRL2	-0.590152	-1.5054	0.334179	0.387316
FAM46A	-0.589022	-1.50423	0.347864	0.397077
NENF	-0.587972	-1.50313	0.0365662	0.0550843
RPP30	-0.587653	-1.5028	0.0267736	0.0415693
FAM50A	-0.587628	-1.50277	0.0824431	0.113572
NKAP	-0.587493	-1.50263	0.138937	0.179494
HK2	-0.586938	-1.50206	0.345806	0.397077
SPPL2A	-0.586427	-1.50152	0.133874	0.173746
TATDN3	-0.585593	-1.50066	0.0257278	0.040092
OS9	-0.585092	-1.50013	0.247232	0.295792
RPL38	-0.584022	-1.49902	0.235399	0.283302
ZNF438	-0.583958	-1.49896	0.0849704	0.116609
NEXN	-0.583892	-1.49889	0.540486	0.570558
NDFIP1	-0.583711	-1.4987	0.00548421	0.00951184
RNASE1	-0.583559	-1.49854	0.508907	0.540381
DUSP23	-0.583385	-1.49836	0.0582852	0.0835706
STIM1	-0.582588	-1.49753	0.311836	0.363845
RGS16	-0.582182	-1.49711	0.639897	0.666296
CUEDC2	-0.581982	-1.4969	0.0372268	0.0559759
AIP	-0.579254	-1.49408	0.0413123	0.0614726
RB1	-0.577814	-1.49259	0.00295693	0.00528201
PLBD1	-0.576882	-1.49162	0.205253	0.25138
SAR1A	-0.576621	-1.49135	0.18133	0.226218
ALDH16A1	-0.576573	-1.4913	0.154674	0.197297
PSMD8	-0.574825	-1.4895	0.0169529	0.0273482
TRAM1	-0.574679	-1.48935	0.12234	0.160463
POLR2G	-0.573753	-1.48839	0.00330083	0.00586459
DNAJC8	-0.573521	-1.48815	0.00295212	0.00527373
ZDHHC20	-0.573313	-1.48794	0.245156	0.293621
SIL1	-0.57034	-1.48487	0.13552	0.17561
GALC	-0.569763	-1.48428	0.285279	0.335787
TUBGCP2	-0.568344	-1.48282	0.0193512	0.0309039
C19orf53	-0.56484	-1.47922	0.112549	0.149131
CDK5	-0.564389	-1.47876	0.307649	0.359408
ZNF106	-0.56351	-1.47786	0.068551	0.0964868
HAUS2	-0.56209	-1.47641	0.160835	0.204317
PLEKHB2	-0.56121	-1.47551	0.0792783	0.109717
JUN	-0.559148	-1.4734	0.136753	0.177006
RPL28	-0.558915	-1.47316	0.136321	0.17649
ULK4	-0.557953	-1.47218	0.387749	0.421785
HLA-B	-0.55616	-1.47035	0.0129551	0.0213167
COX7B	-0.555544	-1.46972	0.0335162	0.0509146
ACSL3	-0.554335	-1.46849	0.0147336	0.0240325
DCTN3	-0.553328	-1.46747	0.00505923	0.00881339
PHF11	-0.55102	-1.46512	0.195893	0.241669
CIB1	-0.550829	-1.46493	0.0267766	0.0415727
RPL36AL	-0.5468	-1.46084	0.111817	0.14825
NDUFB11	-0.5462	-1.46023	0.0251499	0.039285
TCEAL8	-0.545924	-1.45996	0.0620435	0.0883475
FCHO2	-0.545076	-1.4591	0.184214	0.229238
RABAC1	-0.544352	-1.45837	0.0154734	0.0251455
NFIL3	-0.544071	-1.45808	0.13797	0.178417
IQCF5	-0.543818	-1.45783	0.599081	0.627131
DYNC1LI1	-0.542866	-1.45686	0.0327097	0.0498295
CIRBP-AS1	-0.542184	-1.45617	0.357857	0.397077
WNK1	-0.541797	-1.45579	0.026468	0.0411401
NDUFA7_2	-0.54078	-1.45476	0.197211	0.243035
REEP3	-0.539959	-1.45393	0.108633	0.144573
FAM96A	-0.538815	-1.45278	0.047385	0.0694975
IDH3G	-0.537688	-1.45164	0.0316027	0.0483446
DBI	-0.537146	-1.4511	0.00459093	0.00803928
GYG1	-0.537028	-1.45098	0.119726	0.157464
IGLL5	-0.536761	-1.45071	0.438505	0.4718
UBXN1	-0.536588	-1.45054	0.103569	0.138619
P4HA1	-0.535957	-1.4499	0.252208	0.300888
ZNF350	-0.535116	-1.44906	0.231631	0.279293
AGTPBP1	-0.532474	-1.44641	0.279685	0.329807
C7orf73	-0.531941	-1.44587	0.02807	0.0433884
EMC3	-0.530784	-1.44471	0.150552	0.192578
N4BP1	-0.529862	-1.44379	0.0391164	0.0585414
SNF8	-0.527252	-1.44118	0.00913612	0.0153785
BTF3L4	-0.526991	-1.44092	0.0118195	0.0195715
BOD1L1	-0.526228	-1.44016	0.290152	0.340973
ATP6V0A1	-0.524879	-1.43881	0.325175	0.377827
COL4A3BP	-0.523836	-1.43777	0.00775902	0.0131946
PKIB	-0.523816	-1.43775	0.247307	0.29586
SMC1A	-0.522536	-1.43648	0.378632	0.412583
NHP2L1	-0.521806	-1.43575	0.228908	0.276419
MSRB1	-0.520242	-1.4342	0.0331922	0.0504732
MAP4K4	-0.518651	-1.43262	0.0453202	0.0668115
PARL	-0.518617	-1.43258	0.0218089	0.034479
NDUFS7	-0.518315	-1.43228	0.031212	0.0478103
SERINC1	-0.517721	-1.43169	0.166416	0.210615
PRKCD	-0.51663	-1.43061	0.29101	0.341878
C1orf85	-0.516364	-1.43035	0.349699	0.397077
TIMM8B	-0.515884	-1.42987	0.15223	0.194511
SNX9	-0.515485	-1.42947	0.219058	0.265899
TXNL4A	-0.51534	-1.42933	0.133479	0.173299
GJA1	-0.514497	-1.4285	0.617598	0.644898
ZBTB8OS	-0.514287	-1.42829	0.0991874	0.133484
LOXL3	-0.513091	-1.4271	0.510742	0.542121
TBC1D1	-0.512784	-1.4268	0.237298	0.285286
MORF4L1	-0.512268	-1.42629	0.0403937	0.0602579
B9D2	-0.511871	-1.4259	0.240912	0.289053
SPG21	-0.511689	-1.42572	0.200863	0.246877
WDR1	-0.511444	-1.42548	0.241699	0.289866
RCOR1	-0.51144	-1.42547	0.15517	0.197869
TBC1D12	-0.510931	-1.42497	0.316859	0.369152
CHURC1-FNTB	-0.509738	-1.42379	0.168071	0.212421
MGST3	-0.509572	-1.42363	0.124571	0.162976
HCFC2	-0.508456	-1.42253	0.0610681	0.087094
MIIP	-0.508419	-1.42249	0.0498522	0.0727154
BRK1	-0.507743	-1.42182	0.0895656	0.122129
AKIP1	-0.506877	-1.42097	0.413196	0.446932
PAFAH1B1	-0.505906	-1.42001	0.0179008	0.0287632
COPE	-0.502856	-1.41702	0.084269	0.115759
TNFAIP3	-0.50237	-1.41654	0.402336	0.436158
RHOB	-0.500435	-1.41464	0.31776	0.370105
CRYGS	-0.500066	-1.41428	0.437969	0.471267
CPED1	-0.499834	-1.41405	0.490109	0.52186
RPS9	-0.499392	-1.41362	0.114167	0.15103
KIAA0922	-0.493578	-1.40793	0.286832	0.33743
MESDC2	-0.493567	-1.40792	0.178316	0.222975
FIG4	-0.493307	-1.40767	0.00729297	0.0124446
ANXA2	-0.492844	-1.40722	0.11935	0.157055
SAP30BP	-0.4919	-1.4063	0.140163	0.180791
SEC62	-0.491567	-1.40597	0.0920143	0.125063
TMEM107	-0.491402	-1.40581	0.184376	0.229367
SH3GLB1	-0.490559	-1.40499	0.0718135	0.100496
DPM3	-0.490235	-1.40467	0.151545	0.193743
ZNHIT1	-0.4902	-1.40464	0.0231118	0.0363686
MRPL33	-0.490101	-1.40454	0.15848	0.201617
MRPL23	-0.489943	-1.40439	0.217635	0.26442
MIR302B	-0.489918	-1.40436	0.31176	0.36378
C10orf32	-0.488671	-1.40315	0.0759178	0.10561
FAH	-0.488278	-1.40277	0.314929	0.367185
FMNL2	-0.487319	-1.40184	0.449255	0.482199
ARF5	-0.486689	-1.40123	0.0234808	0.0369081
NDUFB7	-0.486411	-1.40096	0.271054	0.320651
MTDH	-0.486315	-1.40086	0.112361	0.148908
ATP5H	-0.485381	-1.39996	0.0471665	0.0692122
ATG12	-0.484171	-1.39878	0.0201241	0.0320257
S100A6	-0.483377	-1.39801	0.187018	0.232133
FIBP	-0.482324	-1.39699	0.0558273	0.0804358
BBIP1	-0.481358	-1.39606	0.0719017	0.100607
DYNLT3	-0.481212	-1.39592	0.456389	0.489102
C12orf5	-0.480195	-1.39493	0.399894	0.433732
XRN2	-0.477036	-1.39188	0.196978	0.242789
CH25H	-0.476851	-1.3917	0.534156	0.564453
UXT	-0.475384	-1.39029	0.0879519	0.120175
DCTD	-0.475256	-1.39017	0.12432	0.162692
UQCC2	-0.475001	-1.38992	0.285147	0.335645
BZW1	-0.474779	-1.38971	0.0472602	0.0693373
TRAPPC1	-0.474587	-1.38952	0.164056	0.207993
HNRNPDL	-0.473754	-1.38872	0.0999156	0.134308
RP11-206L10.8	-0.473361	-1.38834	0.226527	0.273982
RPL26	-0.472644	-1.38765	0.22042	0.267387
LGALS8	-0.472463	-1.38748	0.0503312	0.0733474
2020-09-07	-0.471911	-1.38695	0.0925441	0.125656
POLR2E	-0.471414	-1.38647	0.0590821	0.0845705
SNX17	-0.470518	-1.38561	0.223099	0.27024
PSMA6	-0.470102	-1.38521	0.153785	0.196298
CLIC1	-0.470087	-1.38519	0.00224857	0.00405793
ISG20	-0.469823	-1.38494	0.327888	0.380719
NDUFAF3	-0.468878	-1.38403	0.00828395	0.0140336
POLR2J2_1	-0.465001	-1.38032	0.483376	0.515289
RFXANK	-0.464568	-1.3799	0.139616	0.180195
PRADC1	-0.46448	-1.37982	0.0719088	0.100615
TRAPPC2L	-0.463533	-1.37891	0.140887	0.181602
CCDC107	-0.463448	-1.37883	0.29447	0.345521
NDUFS8	-0.463176	-1.37857	0.131738	0.171251
CINP	-0.46268	-1.3781	0.202973	0.249052
NIN	-0.461986	-1.37744	0.045994	0.0676859
ARL13B	-0.461471	-1.37695	0.0807091	0.111452
ETS2	-0.46035	-1.37588	0.364586	0.398449
MIS18BP1	-0.459943	-1.37549	0.10421	0.139348
WDR41	-0.45972	-1.37527	0.0801714	0.110786
PFDN1	-0.456839	-1.37253	0.0539723	0.0780473
TMEM50A	-0.456303	-1.37202	0.0346215	0.0524461
MRPS18C	-0.455562	-1.37132	0.117991	0.15548
RP11-106M3.3	-0.455326	-1.37109	0.270046	0.319576
NDUFA13	-0.452782	-1.36868	0.168837	0.2133
WDR45	-0.45271	-1.36861	0.22412	0.271369
CISD2	-0.45246	-1.36837	0.187925	0.233056
GABPB1	-0.451817	-1.36776	0.0284126	0.04387
FBXL5	-0.451012	-1.367	0.31972	0.37217
COMMD3	-0.450697	-1.3667	0.09257	0.125683
FAM204A	-0.45061	-1.36662	0.075014	0.104499
EMP1	-0.448844	-1.36495	0.392558	0.426526
RPL23AP7	-0.447819	-1.36398	0.111238	0.14756
TMEM208	-0.447323	-1.36351	0.0865288	0.118485
SNRPB2	-0.447086	-1.36328	0.273077	0.322777
TACC1	-0.446847	-1.36306	0.428151	0.46164
NFYC	-0.445333	-1.36163	0.0620074	0.0883027
RPS15	-0.445052	-1.36136	0.337573	0.39092
ATP5I	-0.444903	-1.36122	0.282829	0.333174
RHOA	-0.443778	-1.36016	0.200292	0.246296
AKR1A1	-0.442601	-1.35905	0.0902642	0.122961
FNDC3A	-0.442353	-1.35882	0.0913169	0.124235
PTP4A2	-0.442346	-1.35881	0.0706903	0.0991116
ADCK2	-0.440362	-1.35695	0.232457	0.280131
TPI1	-0.440328	-1.35691	0.0478313	0.0700987
IQGAP1	-0.439682	-1.35631	0.253285	0.301999
SKIL	-0.43959	-1.35622	0.130665	0.170013
RRAGC	-0.439535	-1.35617	0.0601229	0.085885
BRD4	-0.439146	-1.3558	0.213209	0.25978
NEDD8	-0.439123	-1.35578	0.00538627	0.00935124
IER3IP1_2	-0.438432	-1.35513	0.333128	0.386198
CMC2	-0.437057	-1.35384	0.0739878	0.103204
BAZ1A	-0.434916	-1.35183	0.122672	0.160819
SSR3	-0.43473	-1.35166	0.199982	0.245988
UBE2D2	-0.433247	-1.35027	0.0866849	0.118656
FADS3	-0.433208	-1.35023	0.492362	0.523998
CCDC22	-0.432663	-1.34972	0.154028	0.196565
AGPAT9	-0.4323	-1.34938	0.383123	0.417177
RPS16	-0.432185	-1.34928	0.144302	0.185451
GOLGA8Q	-0.431213	-1.34837	0.601333	0.62932
ATP6V1H	-0.430683	-1.34787	0.269944	0.319475
RAB14	-0.430551	-1.34775	0.000802107	0.00149013
PCSK5	-0.430439	-1.34764	0.313673	0.365839
UTRN	-0.430185	-1.34741	0.446809	0.479841
SUPT6H	-0.429789	-1.34704	0.450331	0.48318
ATP5L	-0.429124	-1.34642	0.1356	0.175696
RAC1	-0.429107	-1.3464	0.023446	0.0368574
MRPL54	-0.428531	-1.34586	0.210338	0.256671
MTX1	-0.426596	-1.34406	0.0121838	0.0201288
AGAP10	-0.426301	-1.34378	0.604892	0.632835
RP11-24N18.1	-0.425751	-1.34327	0.64839	0.674281
ELMSAN1	-0.42555	-1.34308	0.184477	0.229467
RNF2	-0.424812	-1.3424	0.225241	0.2726
FOS	-0.424532	-1.34214	0.214738	0.261382
NDUFB2	-0.423908	-1.34156	0.0218669	0.0345622
ZBTB17	-0.42382	-1.34147	0.0965459	0.130379
SNAPC1	-0.423516	-1.34119	0.412591	0.446312
NDUFB1	-0.423165	-1.34087	0.0902739	0.12297
OGFR	-0.422943	-1.34066	0.0428195	0.0634864
HIST1H4J	-0.422861	-1.34058	0.28464	0.335096
PPAP2B	-0.422361	-1.34012	0.37811	0.412076
RPL15	-0.421996	-1.33978	0.0530133	0.0768008
PPIP5K2	-0.421198	-1.33904	0.282772	0.333121
RRP7A	-0.420061	-1.33798	0.377713	0.411698
HN1	-0.419518	-1.33748	0.200155	0.246153
HIST1H1C	-0.418261	-1.33632	0.397519	0.431372
C5	-0.418219	-1.33628	0.457447	0.49008
TCF25	-0.418209	-1.33627	0.187372	0.232481
NR1H3	-0.417905	-1.33599	0.4135	0.447228
AC012379.1	-0.417539	-1.33565	0.667915	0.693009
GADD45GIP1	-0.416721	-1.33489	0.415392	0.449081
IGLV1-47	-0.415839	-1.33407	0.718438	0.740787
SIVA1	-0.414484	-1.33282	0.256809	0.305708
CLIP1	-0.413605	-1.33201	0.335689	0.388886
CD2BP2	-0.412219	-1.33073	0.2068	0.252961
TAF12	-0.411874	-1.33041	0.0950736	0.128662
PI4K2A_1	-0.410242	-1.32891	0.459711	0.492278
SULT1A1	-0.408348	-1.32717	0.388641	0.422644
SRP72	-0.407812	-1.32667	0.264497	0.313748
SLX1B	-0.407059	-1.32598	0.19969	0.245691
DEGS1	-0.406664	-1.32562	0.64344	0.669611
COMMD2	-0.406343	-1.32532	0.1354	0.17547
RPS19BP1	-0.404669	-1.32378	0.280638	0.330789
RAB10	-0.404388	-1.32353	0.0587539	0.0841779
NUBP1	-0.403319	-1.32255	0.25023	0.298861
RABEP1	-0.402476	-1.32177	0.458062	0.490667
VAMP7	-0.402139	-1.32147	0.245922	0.294428
TRAPPC11	-0.401596	-1.32097	0.309812	0.36173
TMEM179B	-0.401538	-1.32092	0.129855	0.169078
GNA13	-0.401531	-1.32091	0.309693	0.361605
MPV17	-0.401388	-1.32078	0.48978	0.521577
CHCHD7	-0.401327	-1.32072	0.221583	0.268612
TRAPPC3	-0.401324	-1.32072	0.300826	0.352185
RPLP2	-0.401133	-1.32054	0.264453	0.313705
TRGV3	-0.40028	-1.31976	0.58719	0.615485
TMEM55A	-0.399658	-1.31919	0.40218	0.436005
RPS27	-0.399565	-1.31911	0.245581	0.294087
TBK1	-0.399278	-1.31885	0.211072	0.257464
TBCA	-0.399062	-1.31865	0.169103	0.213589
RYBP	-0.397759	-1.31746	0.183705	0.228674
CCDC93	-0.395769	-1.31564	0.169081	0.213567
VPS16	-0.393191	-1.3133	0.131406	0.170854
EYA3	-0.391293	-1.31157	0.12733	0.166152
RHBDD2	-0.391083	-1.31138	0.553303	0.5828
RP11-463D19.2	-0.391082	-1.31138	0.753793	0.773776
PDCL3	-0.3909	-1.31121	0.185125	0.230178
GPR155	-0.390132	-1.31051	0.487701	0.519534
KCNN4	-0.38923	-1.30969	0.474371	0.506503
FAM173A	-0.389184	-1.30965	0.230423	0.277992
ATP5G2	-0.38896	-1.30945	0.0687397	0.096717
SNAPIN	-0.388688	-1.3092	0.00561817	0.00973511
USP4	-0.387687	-1.30829	0.167976	0.21231
UBE2J1	-0.386952	-1.30763	0.0773775	0.107365
RASA2	-0.386125	-1.30688	0.470027	0.502291
RTFDC1	-0.385613	-1.30641	0.358402	0.397077
UBB	-0.385594	-1.3064	0.129157	0.168286
NXF1	-0.384712	-1.3056	0.161648	0.205251
TRMT6	-0.384447	-1.30536	0.414695	0.448394
AP3B1	-0.383984	-1.30494	0.0946111	0.128117
TNFRSF9	-0.383465	-1.30447	0.700555	0.724118
IRAK4	-0.382962	-1.30402	0.18944	0.234725
ATP5J2	-0.382376	-1.30349	0.0863137	0.118225
SMDT1	-0.381524	-1.30272	0.0407002	0.060665
OTUB1	-0.380872	-1.30213	0.115677	0.152747
VMP1	-0.380492	-1.30179	0.441033	0.474175
SIAH2-AS1	-0.380353	-1.30166	0.508262	0.539756
TBC1D2	-0.380103	-1.30143	0.568192	0.597068
DNAJC1	-0.379665	-1.30104	0.0829392	0.114177
HPS5	-0.378411	-1.29991	0.155759	0.198527
PALLD	-0.378129	-1.29966	0.647801	0.673761
SFT2D1	-0.378085	-1.29962	0.0579903	0.0831952
VPS28	-0.377783	-1.29934	0.0922526	0.125317
UBE2R2	-0.37626	-1.29797	0.0579179	0.0831079
GCH1	-0.376142	-1.29787	0.235029	0.282935
FER	-0.374954	-1.2968	0.338135	0.391477
SIKE1	-0.374571	-1.29645	0.169467	0.214016
SCAMP2	-0.374283	-1.2962	0.221184	0.268191
ZNF846	-0.371492	-1.29369	0.0764875	0.106293
TRMT112	-0.369136	-1.29158	0.124565	0.162972
EID1	-0.368798	-1.29128	0.15584	0.198614
HERPUD1	-0.367308	-1.28994	0.293119	0.344139
TAF3	-0.366493	-1.28922	0.156878	0.199826
SNX6	-0.366178	-1.28893	0.091118	0.123991
DESI2	-0.365945	-1.28873	0.447478	0.480487
F8A1	-0.365327	-1.28817	0.150006	0.191974
ITGB1BP1	-0.364387	-1.28733	0.208264	0.254527
EIF4E2	-0.362798	-1.28592	0.141512	0.182303
PIAS1	-0.362207	-1.28539	0.177252	0.221869
PPP1R2	-0.362142	-1.28533	0.360193	0.397077
SLC31A1	-0.362016	-1.28522	0.495359	0.526906
YKT6	-0.360937	-1.28426	0.220651	0.267617
NMI	-0.358837	-1.28239	0.095953	0.129678
STK38L	-0.35739	-1.28111	0.269715	0.319236
SEC11A	-0.357209	-1.28095	0.208799	0.255069
BAX	-0.355993	-1.27987	0.0255884	0.0398974
GINM1	-0.355883	-1.27977	0.0399538	0.0596663
PLIN3	-0.355804	-1.2797	0.196277	0.242049
RP11-35G9.3	-0.355637	-1.27955	0.443102	0.476178
PSMA7	-0.355352	-1.2793	0.192295	0.237844
PTX3	-0.355273	-1.27923	0.608775	0.636546
APAF1	-0.354301	-1.27837	0.276113	0.326028
TKT	-0.354183	-1.27826	0.321465	0.37396
TMX4	-0.353363	-1.27754	0.329625	0.382559
SETD3	-0.352484	-1.27676	0.334793	0.387965
B3GNT5	-0.352235	-1.27654	0.511653	0.542978
ASNA1	-0.351709	-1.27607	0.221846	0.268886
YWHAB	-0.351187	-1.27561	0.140758	0.181461
PRRC2C	-0.350712	-1.27519	0.338427	0.391791
HSPBAP1	-0.349225	-1.27388	0.183617	0.228583
RNF216P1	-0.348264	-1.27303	0.273511	0.323207
RAB32	-0.348175	-1.27295	0.587514	0.615814
ZMYM6NB	-0.346917	-1.27184	0.42218	0.455754
ATP6AP1	-0.346068	-1.27109	0.427826	0.461307
COPS7A	-0.345597	-1.27068	0.525046	0.555792
DNASE2	-0.344399	-1.26962	0.610138	0.637827
PIN1	-0.34191	-1.26743	0.0743133	0.103623
TMEM205	-0.341537	-1.26711	0.126859	0.165605
VPS13C	-0.340419	-1.26612	0.557612	0.58691
HERC3	-0.340246	-1.26597	0.509875	0.541271
TMEM258	-0.340181	-1.26592	0.166614	0.210805
RHOT1	-0.338338	-1.2643	0.235708	0.283598
CHMP1B	-0.338283	-1.26425	0.346593	0.397077
PRMT2	-0.337864	-1.26388	0.102268	0.137103
FAM207A	-0.337553	-1.26361	0.321235	0.373715
TMEM219	-0.337086	-1.2632	0.0227098	0.03579
DNAJB11	-0.336032	-1.26228	0.0511546	0.0743859
LYAR	-0.334912	-1.2613	0.220461	0.267423
CHMP4A	-0.334804	-1.26121	0.152165	0.194445
WI2-3658N16.1	-0.334423	-1.26087	0.523953	0.554763
MALAT1	-0.332602	-1.25928	0.472129	0.504305
C19orf70	-0.332562	-1.25925	0.335548	0.388731
ACBD3	-0.332423	-1.25913	0.458195	0.4908
PGK1	-0.332173	-1.25891	0.208815	0.255076
CD97	-0.33213	-1.25887	0.361075	0.397077
STXBP2	-0.331857	-1.25863	0.258227	0.307161
UFD1L	-0.330866	-1.25777	0.306071	0.357767
RP11-347C12.3	-0.330607	-1.25754	0.68702	0.711171
ETF1	-0.330607	-1.25754	0.319458	0.371918
UBC	-0.330543	-1.25749	0.187338	0.232455
MDM4	-0.329705	-1.25676	0.505068	0.536591
OSGIN2	-0.328922	-1.25607	0.32429	0.376875
CCDC91	-0.328389	-1.25561	0.220783	0.267749
NBPF8	-0.326606	-1.25406	0.561575	0.590672
ELF1	-0.325989	-1.25352	0.255891	0.304721
ENY2	-0.325922	-1.25347	0.219121	0.265968
RPS14	-0.325326	-1.25295	0.351835	0.397077
DENND4A	-0.324418	-1.25216	0.281119	0.331288
ELF2	-0.32439	-1.25213	0.366928	0.400797
PHTF2	-0.323337	-1.25122	0.255006	0.303794
POLD1	-0.323065	-1.25099	0.410315	0.443999
NSF	-0.3227	-1.25067	0.41862	0.452232
SSR1	-0.322094	-1.25014	0.301591	0.353029
RPS11	-0.321971	-1.25004	0.252089	0.300772
RP11-298I3.5	-0.32123	-1.2494	0.167634	0.211929
RAD23A	-0.319089	-1.24754	0.21635	0.263036
NDUFB10	-0.318805	-1.2473	0.344447	0.397077
PKM	-0.317854	-1.24647	0.255828	0.30466
ING2	-0.317022	-1.24576	0.329869	0.382804
AVPI1	-0.316847	-1.24561	0.552737	0.582288
NDUFV3	-0.315088	-1.24409	0.264032	0.313299
C2orf76	-0.313542	-1.24275	0.149723	0.191642
TMEM220	-0.313511	-1.24273	0.737397	0.758577
KLF6	-0.312686	-1.24202	0.330975	0.383988
TAOK1	-0.312005	-1.24143	0.280823	0.330994
ZDHHC2	-0.311672	-1.24115	0.568009	0.596918
EXOSC1	-0.311276	-1.2408	0.0332918	0.0506069
GPR108	-0.310222	-1.2399	0.409507	0.443266
CHM	-0.309826	-1.23956	0.563964	0.59298
CXorf38	-0.308791	-1.23867	0.253463	0.302179
GPS2	-0.308315	-1.23826	0.313237	0.365382
VPS35	-0.307942	-1.23794	0.0292068	0.0450024
L3MBTL2	-0.307047	-1.23717	0.458776	0.491368
SPAG9	-0.306232	-1.23647	0.302498	0.353986
TMEM199	-0.305965	-1.23625	0.196544	0.242342
HM13	-0.305349	-1.23572	0.473722	0.505875
GNB1	-0.303648	-1.23426	0.519532	0.5505
TINF2	-0.303647	-1.23426	0.407407	0.441208
SMCHD1	-0.303032	-1.23373	0.439828	0.473029
HSD17B10	-0.302845	-1.23357	0.0609665	0.0869662
TCEB3C	-0.302321	-1.23313	0.142647	0.183577
ACOT8	-0.302069	-1.23291	0.385462	0.419518
RBM23	-0.301742	-1.23263	0.523028	0.553889
MX1	-0.301086	-1.23207	0.502107	0.533642
NUS1	-0.301018	-1.23201	0.360357	0.397077
MAPKAPK2	-0.300029	-1.23117	0.43659	0.469905
NAP1L1	-0.299861	-1.23103	0.247507	0.296074
KIN	-0.299846	-1.23101	0.351277	0.397077
PTPRJ	-0.299092	-1.23037	0.557589	0.586896
CHD9	-0.298312	-1.2297	0.395919	0.429831
PRDX1	-0.297594	-1.22909	0.340761	0.394288
RPS13	-0.297466	-1.22898	0.211513	0.257925
ALPK1	-0.296234	-1.22793	0.371737	0.405597
FAM126A	-0.296224	-1.22793	0.391327	0.42534
RPS20	-0.29588	-1.22763	0.296048	0.347098
TERF2IP	-0.295798	-1.22756	0.416179	0.449848
RPS10	-0.295622	-1.22741	0.381612	0.415642
UXS1	-0.295101	-1.22697	0.252565	0.301283
STX10	-0.294507	-1.22647	0.333352	0.386442
ATAD2B	-0.294496	-1.22646	0.389447	0.423456
RANGRF	-0.294171	-1.22618	0.117996	0.155483
KLF4	-0.294045	-1.22607	0.499188	0.530725
SERPINE1	-0.292848	-1.22506	0.67669	0.701459
VPS29	-0.291728	-1.22411	0.088723	0.121129
ZFP36L2	-0.291026	-1.22351	0.343301	0.396854
GSDMD	-0.290188	-1.2228	0.339576	0.39305
DESI1	-0.289344	-1.22208	0.565211	0.594194
ABRACL	-0.288709	-1.22155	0.357829	0.397077
UBXN6	-0.288483	-1.22136	0.217918	0.264741
ATP11C	-0.287622	-1.22063	0.384105	0.418128
KMT2E	-0.28743	-1.22046	0.099282	0.133584
RP11-163E9.2	-0.286429	-1.21962	0.670615	0.695623
RP11-395E19.5	-0.286385	-1.21958	0.787951	0.805676
STRN	-0.286092	-1.21933	0.671708	0.696682
SELO	-0.28541	-1.21876	0.429622	0.463113
R3HCC1	-0.2835	-1.21714	0.479158	0.511255
EPGN	-0.282802	-1.21656	0.309868	0.361779
DERL1	-0.282087	-1.21595	0.264455	0.313705
CFL1	-0.281718	-1.21564	0.0975937	0.131597
SRD5A3	-0.281207	-1.21521	0.604308	0.632287
SURF1	-0.280377	-1.21451	0.0662548	0.0935786
KRTCAP2	-0.28032	-1.21446	0.246613	0.295158
FNDC3B	-0.279149	-1.21348	0.24887	0.297471
SCAF11	-0.278058	-1.21256	0.176648	0.221266
MPDU1	-0.27773	-1.21229	0.341735	0.39524
SRPK2	-0.277496	-1.21209	0.497677	0.529216
SELK	-0.277102	-1.21176	0.109563	0.145619
DDT	-0.276755	-1.21147	0.245553	0.29406
MIOS	-0.276296	-1.21108	0.0155318	0.0252318
SP140L	-0.27629	-1.21108	0.583718	0.612179
PHF21A	-0.275242	-1.2102	0.23133	0.278982
RPL41	-0.275118	-1.21009	0.362321	0.397077
CD99	-0.275031	-1.21002	0.561529	0.590634
ALKBH7	-0.27482	-1.20984	0.468064	0.500382
MRPL41	-0.274505	-1.20958	0.414971	0.44866
FEZ2	-0.273981	-1.20914	0.254746	0.30354
MIF	-0.273957	-1.20912	0.453245	0.486057
IFIH1	-0.273252	-1.20853	0.431997	0.465458
RPL22	-0.272605	-1.20799	0.406442	0.440303
MRPS11	-0.271769	-1.20729	0.398825	0.43266
IFI6	-0.271679	-1.20721	0.518502	0.54955
PAPOLG	-0.270788	-1.20647	0.238934	0.286948
DYNLL1	-0.269226	-1.20516	0.163516	0.207372
DERL2	-0.269032	-1.205	0.360699	0.397077
SART1	-0.267253	-1.20351	0.0832548	0.114554
PHF20	-0.267012	-1.20331	0.178924	0.223619
GYS1	-0.266651	-1.20301	0.109658	0.145728
HEBP1	-0.266337	-1.20275	0.203279	0.249354
IER5	-0.265308	-1.20189	0.527649	0.558263
C14orf2	-0.265215	-1.20182	0.388623	0.422632
ARHGDIA	-0.264536	-1.20125	0.36627	0.40013
DAZAP2	-0.264158	-1.20093	0.412708	0.446428
HUS1	-0.264127	-1.20091	0.166812	0.211035
SPAG7	-0.263541	-1.20042	0.371946	0.405802
EEA1	-0.262	-1.19914	0.532261	0.562646
SERPINB1	-0.261865	-1.19903	0.250147	0.298775
TAOK3	-0.261777	-1.19895	0.0409311	0.0609745
MMP1	-0.261086	-1.19838	0.787021	0.804824
CTSA	-0.26082	-1.19816	0.351967	0.397077
SPTLC2	-0.260475	-1.19787	0.306371	0.358067
RAB18	-0.259977	-1.19746	0.230198	0.277767
AURKAIP1	-0.259893	-1.19739	0.467408	0.499733
MRPL52	-0.259374	-1.19696	0.246149	0.294676
BCL7C	-0.259085	-1.19672	0.0923656	0.125455
CNOT7	-0.258908	-1.19657	0.139188	0.179766
PHF20L1	-0.258892	-1.19656	0.276445	0.326346
NPIPB4	-0.258362	-1.19612	0.71382	0.736446
SEC61G	-0.257925	-1.19576	0.191673	0.237141
CEP135	-0.257329	-1.19526	0.40056	0.43442
PTRHD1	-0.256977	-1.19497	0.529328	0.559894
TMEM39B	-0.256945	-1.19495	0.325267	0.377912
FAM32A	-0.256629	-1.19468	0.522956	0.553844
TAPT1	-0.256475	-1.19456	0.551028	0.580636
LSM6	-0.255238	-1.19353	0.086381	0.118303
SESTD1	-0.253291	-1.19192	0.604447	0.632408
CCNH	-0.25155	-1.19049	0.418597	0.452216
GPN3	-0.251362	-1.19033	0.464382	0.496801
PPIB	-0.2506	-1.1897	0.403086	0.436913
RPL18AP3	-0.249429	-1.18874	0.208845	0.255108
IRF9	-0.248784	-1.18821	0.38632	0.420365
NUDT22	-0.248659	-1.1881	0.425825	0.459355
STAT3	-0.247787	-1.18738	0.157083	0.200053
TXNDC17	-0.247765	-1.18737	0.337438	0.390772
HSPB11	-0.247527	-1.18717	0.480365	0.512401
ROMO1	-0.247256	-1.18695	0.532672	0.56304
NBPF12	-0.247128	-1.18684	0.674584	0.699501
PSMB4	-0.246651	-1.18645	0.12561	0.164186
CYP20A1	-0.246352	-1.1862	0.338056	0.391409
TOMM6	-0.246031	-1.18594	0.189591	0.234882
SIAH2	-0.245937	-1.18586	0.600582	0.628588
CDC40	-0.245877	-1.18581	0.205969	0.252117
DNM2	-0.244982	-1.18508	0.616845	0.644186
POLD3	-0.24491	-1.18502	0.678216	0.702839
CEP164P1	-0.244204	-1.18444	0.807085	0.823593
NRBF2	-0.242534	-1.18307	0.364984	0.398846
SYNC	-0.242375	-1.18294	0.424439	0.457971
SDHB	-0.242183	-1.18278	0.383933	0.417956
TOMM7	-0.241702	-1.18239	0.524743	0.555492
TMEM176B	-0.241592	-1.1823	0.710424	0.733322
GOLGA8N	-0.240165	-1.18113	0.755852	0.775673
POMP	-0.238104	-1.17944	0.38947	0.423465
CHMP2A	-0.238002	-1.17936	0.0416293	0.0618918
GUSB	-0.23775	-1.17915	0.279411	0.329531
MED31	-0.23676	-1.17834	0.580721	0.609269
NAA50	-0.236132	-1.17783	0.46209	0.494571
YIPF1	-0.236098	-1.1778	0.669071	0.694122
ANKRD12	-0.235682	-1.17746	0.234743	0.282626
TAF11	-0.235255	-1.17711	0.202874	0.248946
RPS6KC1	-0.234541	-1.17653	0.391398	0.425402
NPC1	-0.234502	-1.1765	0.454496	0.487299
BTG2	-0.234354	-1.17638	0.652471	0.678167
SUMO2	-0.23331	-1.17553	0.221919	0.268963
TGOLN2	-0.232899	-1.17519	0.400192	0.434037
PDE6D	-0.2325	-1.17487	0.0302147	0.0464241
HAUS1	-0.231946	-1.17442	0.46056	0.493095
RPLP1	-0.231791	-1.17429	0.298517	0.349708
RIOK3	-0.231719	-1.17423	0.561145	0.590306
GUK1	-0.231512	-1.17407	0.156839	0.199785
DNAJC17	-0.231249	-1.17385	0.617985	0.645271
WAPAL	-0.231134	-1.17376	0.150135	0.19211
C11orf31	-0.231096	-1.17373	0.492441	0.52406
RNF168	-0.230248	-1.17304	0.544645	0.574623
COX4I1	-0.229614	-1.17252	0.376467	0.410425
ILK	-0.229126	-1.17212	0.345261	0.397077
ABHD17A	-0.229028	-1.17204	0.129896	0.169118
ZBTB43	-0.229013	-1.17203	0.478835	0.510948
CAPN3	-0.225399	-1.1691	0.790279	0.807841
RPL27	-0.225222	-1.16896	0.453073	0.4859
RP11-764K9.4	-0.225062	-1.16883	0.635865	0.662432
SLU7	-0.224675	-1.16851	0.447037	0.480058
FLII	-0.224437	-1.16832	0.703854	0.727152
COPRS	-0.224371	-1.16827	0.588206	0.616437
TRIP4	-0.223925	-1.16791	0.368543	0.402363
PROCR	-0.223894	-1.16788	0.657624	0.683092
GTF3C6	-0.223743	-1.16776	0.00689743	0.0118073
DSTNP2	-0.223021	-1.16717	0.677003	0.701745
RP4-657D16.3	-0.222737	-1.16694	0.661009	0.686423
HK1	-0.222002	-1.16635	0.553184	0.582706
AP4S1	-0.221586	-1.16601	0.61504	0.642417
KIAA1598	-0.22099	-1.16553	0.637266	0.663772
ACTR3	-0.220795	-1.16538	0.575181	0.603829
SRRD	-0.220653	-1.16526	0.396748	0.430626
SRP14	-0.220408	-1.16506	0.270581	0.320149
AGGF1	-0.219322	-1.16419	0.517511	0.548631
HSPA4	-0.218542	-1.16356	0.33121	0.384229
EMBP1	-0.218254	-1.16332	0.844916	0.858891
LPGAT1	-0.217609	-1.1628	0.620367	0.647571
IGLC1	-0.216476	-1.16189	0.782421	0.800603
SLC7A11	-0.215852	-1.16139	0.679593	0.704102
RASAL2	-0.215557	-1.16115	0.28102	0.331193
RPL23	-0.215522	-1.16112	0.341958	0.395458
CTDNEP1	-0.215103	-1.16079	0.571114	0.599887
POLE4	-0.215018	-1.16072	0.381773	0.415793
STYXL1	-0.213092	-1.15917	0.397446	0.43131
HERC1	-0.211741	-1.15808	0.429639	0.463122
NCOA1	-0.210092	-1.15676	0.271615	0.321228
C20orf24	-0.209747	-1.15649	0.157288	0.200283
HADHB	-0.208705	-1.15565	0.617376	0.644705
TRIM34	-0.207994	-1.15508	0.602513	0.630517
RP11-830F9.6	-0.207364	-1.15458	0.844352	0.858393
FAM21A	-0.2072	-1.15445	0.628058	0.654948
PJA2	-0.207126	-1.15439	0.514256	0.5455
UTS2	-0.20592	-1.15342	0.803078	0.819895
C19orf24	-0.20537	-1.15298	0.420452	0.454033
RPS24	-0.20405	-1.15193	0.445366	0.478397
SSNA1	-0.204031	-1.15191	0.0602969	0.0860939
TMEM60	-0.203072	-1.15115	0.524247	0.555036
FAM133B	-0.203001	-1.15109	0.55813	0.587391
PTPMT1	-0.202945	-1.15105	0.230282	0.277857
MLX	-0.201832	-1.15016	0.378389	0.412333
B3GAT3	-0.201523	-1.14991	0.711104	0.733893
CBX1	-0.200851	-1.14938	0.482595	0.514542
CHKA	-0.200281	-1.14892	0.698207	0.721821
LENG1	-0.199644	-1.14841	0.631614	0.658383
BCAP29	-0.199643	-1.14841	0.577942	0.606541
ARHGAP19	-0.197721	-1.14689	0.533712	0.564026
ZNF143	-0.196793	-1.14615	0.452318	0.485197
TTC1	-0.195617	-1.14521	0.365133	0.398995
C10orf76	-0.195172	-1.14486	0.636393	0.662934
EXOC5	-0.195111	-1.14481	0.368183	0.402031
VPS41	-0.194916	-1.14466	0.27457	0.324359
UNC93B1	-0.194515	-1.14434	0.557459	0.586771
SUZ12	-0.194012	-1.14394	0.550973	0.580599
VTI1A	-0.193638	-1.14364	0.386818	0.420867
PPFIA1	-0.193057	-1.14318	0.469271	0.501557
ANP32A	-0.193014	-1.14315	0.265755	0.315091
CTC-429P9.4	-0.192527	-1.14276	0.365712	0.399567
NDUFB3	-0.192521	-1.14276	0.34474	0.397077
ARID4A	-0.191779	-1.14217	0.552753	0.582295
TMEM120A	-0.191592	-1.14202	0.60508	0.633009
TROVE2	-0.191249	-1.14175	0.350233	0.397077
PPP3CC	-0.190655	-1.14128	0.465163	0.497544
EMC6	-0.189912	-1.14069	0.614471	0.641858
CEP63	-0.189646	-1.14048	0.490294	0.522037
METTL23	-0.189337	-1.14024	0.324387	0.37698
HSBP1	-0.18879	-1.13981	0.258711	0.307636
ADAM9	-0.188393	-1.13949	0.564265	0.593276
HSPB1	-0.187852	-1.13907	0.516952	0.548098
CCDC101	-0.18756	-1.13884	0.5011	0.532621
TMED5	-0.186637	-1.13811	0.369938	0.403794
CANX	-0.18577	-1.13742	0.331129	0.384151
CRTAP	-0.185548	-1.13725	0.747681	0.768089
TCEAL4	-0.184675	-1.13656	0.584818	0.613246
METTL22	-0.183381	-1.13554	0.66044	0.685894
C9orf78	-0.183235	-1.13543	0.707112	0.730256
EZH1	-0.182947	-1.1352	0.780484	0.798734
JTB	-0.181168	-1.1338	0.187851	0.23297
POLK	-0.180802	-1.13351	0.53148	0.561888
CDV3	-0.180248	-1.13308	0.177759	0.222369
ANKRD22	-0.17977	-1.1327	0.730997	0.752635
MRPS36	-0.178277	-1.13153	0.391881	0.425895
ITGAV	-0.177241	-1.13072	0.639927	0.666315
JMJD1C	-0.17643	-1.13008	0.529123	0.559698
CBX3	-0.175901	-1.12967	0.309833	0.361747
NBN	-0.173908	-1.12811	0.377914	0.411886
RP11-89K11.1	-0.173768	-1.128	0.868691	0.880827
VPS4B	-0.173487	-1.12778	0.531436	0.561867
SLC20A1	-0.170976	-1.12582	0.36754	0.401408
USP14	-0.170526	-1.12547	0.667169	0.692298
USMG5	-0.169006	-1.12428	0.499682	0.531201
EXOSC4	-0.168952	-1.12424	0.722992	0.745017
TMEM38B	-0.168746	-1.12408	0.697727	0.721427
UBE2N	-0.168373	-1.12379	0.295673	0.346721
UBE2B	-0.166846	-1.1226	0.441673	0.474845
MRPL28	-0.165171	-1.1213	0.244947	0.293395
COMMD1	-0.165034	-1.12119	0.653976	0.679596
RALB	-0.164525	-1.1208	0.785045	0.803003
RP11-182J1.12	-0.164427	-1.12072	0.840167	0.854605
C6orf62	-0.163032	-1.11964	0.270429	0.319983
HIST2H2BF	-0.160436	-1.11762	0.758428	0.77805
POLR2F	-0.16029	-1.11751	0.442712	0.475839
PAK1	-0.158617	-1.11622	0.443967	0.477001
RRAS	-0.15764	-1.11546	0.393996	0.427935
FLOT1	-0.157362	-1.11525	0.696264	0.720044
HLA-F	-0.154665	-1.11316	0.679686	0.704173
RP11-2J18.1	-0.154647	-1.11315	0.77859	0.796993
LLPH	-0.154621	-1.11313	0.355596	0.397077
TNFSF10	-0.154482	-1.11302	0.748628	0.768925
TIPRL	-0.153594	-1.11234	0.158143	0.201221
TMEM165	-0.153071	-1.11193	0.570689	0.599473
RLF	-0.151492	-1.11072	0.455143	0.487902
RPL39	-0.15016	-1.10969	0.640749	0.667087
FBXO42	-0.149054	-1.10884	0.566237	0.595196
POLR2I	-0.148376	-1.10832	0.650246	0.676
RUFY3	-0.148279	-1.10825	0.771032	0.78997
COMMD6	-0.147588	-1.10772	0.704038	0.727302
ARL3	-0.147543	-1.10768	0.647785	0.673756
RPS6KA3	-0.146745	-1.10707	0.581806	0.610329
LARP7	-0.146529	-1.1069	0.551763	0.581379
AIDA	-0.144799	-1.10558	0.760148	0.779635
AREGB	-0.144789	-1.10557	0.904273	0.913427
MICU1	-0.144785	-1.10557	0.731444	0.753083
NFATC2IP	-0.144558	-1.10539	0.774512	0.793169
PLXNB2	-0.143016	-1.10421	0.777699	0.796109
COX7A2	-0.142736	-1.104	0.595183	0.623299
FDX1	-0.141434	-1.103	0.686631	0.71082
ASMTL	-0.141404	-1.10298	0.730965	0.752617
ARF1	-0.141369	-1.10295	0.342785	0.396292
PHF19	-0.140814	-1.10253	0.646818	0.672811
OXA1L	-0.139271	-1.10135	0.456823	0.489493
SNRPD3	-0.138821	-1.101	0.648429	0.674305
DRG2	-0.138786	-1.10098	0.634873	0.661506
LMNB2	-0.138762	-1.10096	0.698008	0.721667
[truncated: 7,675 more rows]

## Sheet: PMN-MDSC_vs_I-MDSC
Probesets	log2_fold-PMN-MDSC_vs_I-MDSC	fold-PMN-MDSC_vs_I-MDSC	rawp-PMN-MDSC_vs_I-MDSC	adjp-PMN-MDSC_vs_I-MDSC
RETNLB	2.93139	7.62844	0.0273718	0.0479982
UBD	2.83596	7.14019	0.0396929	0.0681256
FAM74A6	2.74118	6.68616	0.0240828	0.0425237
KIR3DP1	2.59955	6.06097	0.0206739	0.0368016
IGKV1OR-1	2.55101	5.86044	0.0812447	0.131533
RP1-170O19.20	2.53944	5.81362	0.000396649	0.000761645
NMU	2.52925	5.77273	0.0302164	0.0526889
MMP7	2.42701	5.37779	0.0909128	0.14549
IL1B	2.38632	5.22821	0.00464484	0.00870803
CLCA1	2.35215	5.10583	0.0373456	0.0643512
SPINK1	2.35091	5.10146	0.0100965	0.0185259
SPINK4	2.28872	4.88622	0.0310262	0.0540114
PPIAL4G	2.24908	4.7538	0.0347491	0.0601207
MS4A12	2.24533	4.74147	0.0065707	0.0122179
MUC5AC	2.21368	4.63856	0.0419882	0.0718304
DEFA1	2.19207	4.56962	0.0565721	0.0945563
APOBEC1	2.18338	4.54216	0.00103731	0.0019842
CEACAM6	2.14007	4.40783	0.00767134	0.0142014
RP11-56P9.4	2.12618	4.36561	0.0571913	0.0955002
RBP2	2.11188	4.32254	0.0593268	0.0987549
SAA1	2.09717	4.2787	0.000189847	0.00036509
ITLN1	2.09177	4.2627	0.121611	0.188401
TFF2	2.07498	4.21337	0.00278868	0.00528334
HIST1H3E	2.06179	4.17503	0.000426199	0.000818359
MLLT4-AS1	2.05887	4.16659	0.00240209	0.0045614
MT-ATP8	2.05765	4.16309	0.0206342	0.0367353
TFF1	2.01332	4.03709	0.00261847	0.0049656
ALDOB	2.01265	4.03523	0.032592	0.0565752
ANXA3	1.97699	3.9367	0.000219636	0.00042232
TSPAN8	1.97065	3.91946	0.00103573	0.00198124
RP5-1024G6.2	1.95407	3.87466	0.0386763	0.0664796
MUC7	1.9517	3.86831	0.0696249	0.114365
CEACAM5	1.94346	3.84626	0.000382774	0.000735099
SLCO1B3	1.92835	3.80619	0.00860846	0.0158812
PI3	1.92052	3.78559	0.00293949	0.00556487
LCN2	1.91766	3.77811	0.00334123	0.0063095
RPTN	1.90834	3.75376	0.077416	0.125902
CHMP4C	1.89949	3.73082	0.00555496	0.0103739
ADH1C	1.89858	3.72847	0.0298841	0.0521412
TFF3	1.89029	3.70709	0.00183076	0.00348829
IGKV1OR22-5	1.87991	3.68053	0.0918931	0.146891
LURAP1L	1.86099	3.63257	0.00504923	0.00944838
KRT17	1.84634	3.59588	0.00377527	0.00711193
NEDD8-MDP1	1.83229	3.56102	0.0156885	0.0282897
AGR2	1.82995	3.55525	0.00281068	0.0053245
KLK12	1.82857	3.55185	0.0455859	0.0775259
HMGCS2	1.82815	3.55082	0.00576411	0.0107544
FABP2	1.8235	3.53939	0.00878937	0.0162026
ME1	1.81988	3.53052	0.000497589	0.000955026
SERPINA1	1.81794	3.52576	0.0234397	0.0414388
IFRG15	1.81405	3.51627	0.0762312	0.124185
MUC2	1.81106	3.50899	0.0202316	0.0360586
DEFA3	1.80676	3.49856	0.0958854	0.152559
AIMP2	1.80598	3.49665	0.00952722	0.0175132
TRAV40	1.79488	3.46987	0.00404456	0.00760856
WI2-3308P17.2	1.79091	3.46033	0.0615194	0.102116
MAL2	1.7907	3.45982	0.000822637	0.00157533
REXO1L10P	1.7877	3.45263	0.143309	0.217528
ALDH1A1	1.78371	3.44312	0.029918	0.0521954
AL445989.1	1.77942	3.43287	0.125178	0.193072
IL8	1.77578	3.42422	0.0384474	0.0661018
OR4F17	1.75323	3.37113	0.0769531	0.125224
TAX1BP3	1.75184	3.36787	0.0101558	0.0186299
TSPAN13	1.74937	3.36213	0.00382534	0.00720414
RP5-1053E7.3	1.74913	3.36156	0.0120113	0.021894
IRF6	1.7452	3.3524	0.00115053	0.00219975
ANXA13	1.73782	3.33531	0.028867	0.0504625
PEX7	1.7312	3.32005	0.00998423	0.018328
OR10AB1P	1.72146	3.2977	0.0468216	0.079452
TOM1L1	1.72058	3.29568	0.00479654	0.00898571
MGST1	1.71473	3.28236	0.00897067	0.016522
RP11-738O11.9	1.7077	3.26639	0.0898914	0.14405
HES6	1.70385	3.25768	0.0233063	0.041217
RP11-495P10.10	1.70229	3.25417	0.013141	0.023874
AGR3	1.68758	3.22117	0.0128451	0.0233556
DKK4	1.68646	3.21866	0.173131	0.256383
TSPAN6	1.68454	3.21439	0.0116328	0.0212328
SETD9	1.68345	3.21196	0.00427612	0.00803344
USP17L2	1.67948	3.20312	0.156704	0.234996
GPX2	1.67823	3.20035	0.00472439	0.00885255
TRBV25OR9-2	1.67097	3.18429	0.0124314	0.0226311
HOXA7	1.66596	3.17324	0.0133906	0.0243099
KRT20	1.66306	3.16687	0.000804256	0.00154059
C15orf48	1.66103	3.16242	0.00119457	0.00228341
GMDS	1.65242	3.1436	0.00432211	0.00811772
ZNF321P	1.64994	3.1382	0.0983111	0.155929
GRTP1	1.64617	3.13002	0.00314638	0.00594836
PTPRR	1.64596	3.12956	0.0168475	0.030285
OR5M1	1.64336	3.12393	0.14155	0.215148
CTD-2545M3.2	1.64233	3.12169	0.023302	0.0412106
OR6C75	1.63981	3.11625	0.0523748	0.0880913
CKMT1A	1.6372	3.11062	0.00238484	0.00452939
C7orf66	1.63591	3.10784	0.0393753	0.0676147
EPCAM	1.63237	3.10023	0.00435538	0.00817808
AKR1C2	1.631	3.09728	0.00022093	0.000424793
CCL15	1.62844	3.09178	0.00830183	0.0153337
S100P	1.62272	3.07956	0.000298306	0.000573244
SDCBP2	1.61901	3.07165	0.000487406	0.000935542
NPM1P17	1.61652	3.06635	0.0726443	0.118878
FABP1	1.61556	3.06431	0.00309871	0.00586035
TRIM49D1	1.61554	3.06427	0.088964	0.142663
OR51A7	1.60823	3.04878	0.0112066	0.0204847
TRIM49C	1.60803	3.04836	0.0548804	0.0919682
CDS1	1.60122	3.034	0.00779436	0.0144245
CDA	1.59928	3.02992	0.00386236	0.00727219
TMEM171	1.59778	3.02677	0.0144177	0.0260942
PLEK2	1.59598	3.023	0.00266553	0.00505351
PDLIM1	1.59354	3.01788	0.00894681	0.0164797
MARVELD2	1.59228	3.01525	0.0021098	0.00401361
SMIM2	1.59186	3.01437	0.0307992	0.0536356
NAT2	1.59141	3.01343	0.0506847	0.0854726
OR52K2	1.58942	3.00928	0.0535988	0.0899955
PRSS3	1.58714	3.00454	0.00231546	0.00439906
PIGR	1.58657	3.00335	0.0185805	0.0332534
AP1M2	1.58462	2.99929	0.000603836	0.00115821
CKMT1B	1.584	2.998	0.0190164	0.0339956
IFNA7	1.57838	2.98635	0.126348	0.194638
MUC13	1.57707	2.98363	0.000255532	0.000491177
PERP	1.57571	2.98083	0.000509464	0.000977751
CALML4	1.57336	2.97597	0.011468	0.0209453
MRPL3	1.57237	2.97393	0.00408759	0.007686
AC021224.1	1.5722	2.97357	0.0367743	0.0634217
PRSS3P2	1.57091	2.97093	0.0237	0.0418739
OR6C74	1.57024	2.96955	0.0180558	0.0323533
C4BPB	1.56986	2.96875	0.00240296	0.00456289
OOSP1	1.56927	2.96755	0.00900692	0.0165851
CAPN8	1.56887	2.96671	0.0154884	0.0279445
MUC12	1.56709	2.96306	0.0690008	0.113424
PPBP	1.56631	2.96146	0.106156	0.166964
RP11-529J17.5	1.56367	2.95605	0.0728727	0.119205
ST6GALNAC1	1.56361	2.95593	0.0389563	0.066929
REG3A	1.56121	2.95102	0.0299985	0.0523311
VSNL1	1.5605	2.94956	0.00127211	0.00243059
CLDN7	1.55996	2.94846	0.00133554	0.0025511
GGCT	1.55774	2.94392	0.0010913	0.00208705
MUC4	1.55554	2.93944	0.114605	0.178711
NQO1	1.55545	2.93926	0.0176107	0.0315862
PPIAP22	1.55502	2.93837	0.0247038	0.0435631
KRTAP10-12	1.55155	2.93132	0.0805998	0.130589
MT-ND2	1.55087	2.92994	0.0226802	0.0401737
ADAM9	1.55072	2.92963	0.0023449	0.00445442
PYCR1	1.54992	2.92801	0.00573392	0.0107005
SLC44A4	1.54907	2.92628	0.000596481	0.00114422
ANXA4	1.54905	2.92625	0.00331581	0.0062619
CTH	1.54723	2.92255	0.00703455	0.0130577
DEFA5	1.54618	2.92042	0.0484302	0.0819771
RAB25	1.54252	2.91303	0.00642992	0.011963
PLBD1	1.54055	2.90905	0.00252871	0.00479773
MIPEP	1.53956	2.90705	0.00175613	0.00334742
RP11-383M4.6	1.53829	2.90451	0.0652231	0.107763
ATP5EP2	1.53758	2.90306	0.0519689	0.0874493
OR4F28P	1.537	2.90191	0.0504556	0.0851285
ACY3	1.53689	2.90168	0.00290051	0.00549216
S100A14	1.53439	2.89666	0.00116634	0.00222953
OR2J3	1.53409	2.89606	0.0942843	0.15031
CTAGE15_2	1.53338	2.89464	0.086332	0.138882
SDHC	1.53315	2.89417	0.0116688	0.0212965
PLCB4	1.52936	2.88658	0.0421537	0.0720921
CTSV	1.52816	2.88418	0.0111762	0.0204316
SLC44A3	1.52663	2.88112	0.00922767	0.0169786
OR2L3	1.52423	2.87633	0.197376	0.284464
MIR1302-2	1.5237	2.87528	0.0474116	0.0803824
ANKRD22	1.52347	2.87482	0.0049905	0.0093421
IGHV3OR16-7	1.52028	2.86846	0.108865	0.170783
UGT2B28	1.51988	2.86767	0.0582254	0.0970613
PIP5K1B	1.51887	2.86566	0.00655032	0.0121819
RP11-114H24.2	1.51828	2.8645	0.078094	0.126941
SLC40A1	1.51788	2.8637	0.00575815	0.0107436
TRAV9-1	1.51445	2.85689	0.0317823	0.0552477
ASS1	1.51294	2.85392	0.00666187	0.0123846
FAM90A9P	1.51095	2.84999	0.115358	0.17974
FAM90A20P	1.51035	2.84879	0.0491494	0.0830947
IFNA21	1.51032	2.84873	0.0831056	0.134248
OTC	1.5103	2.84869	0.00555772	0.0103787
CENPW	1.50734	2.84286	0.00275366	0.00521769
ESRP1	1.50681	2.8418	0.00348212	0.00656997
KLF5	1.5041	2.83647	0.00175635	0.00334773
TMIGD1	1.50316	2.83464	0.000513121	0.000984705
C10orf99	1.50282	2.83396	0.0447077	0.076131
FAM156A	1.50152	2.83141	0.0323371	0.0561682
ST13P6	1.50144	2.83126	0.0636437	0.105379
GGH	1.49911	2.82668	0.0381734	0.0656679
MDK	1.49811	2.82473	0.026634	0.0467641
RP11-598F7.1	1.49569	2.81999	0.0776957	0.126322
LGALS4	1.49336	2.81545	0.00273542	0.00518346
TSPAN1	1.49326	2.81525	0.00088683	0.00169764
LACTB2	1.49277	2.81429	0.00163843	0.00312523
KRTAP5-2	1.49223	2.81324	0.0414179	0.0709157
RP11-325O24.5	1.49007	2.80903	0.0502603	0.0848312
SQLE	1.48966	2.80822	0.0160771	0.0289605
VCX3B	1.48704	2.80313	0.0118294	0.0215814
OR52N4	1.48523	2.79962	0.0566677	0.0947052
TMEM45B	1.48432	2.79785	0.00811977	0.0150084
POTEH	1.48386	2.79696	0.0389125	0.0668617
DPCD	1.48171	2.79279	0.0097064	0.0178327
SNX7	1.48121	2.79182	0.0351973	0.0608471
RP11-1396O13.15	1.47835	2.78629	0.0250048	0.0440655
GSTA2	1.47751	2.78467	0.0555341	0.092964
GCNT3	1.47726	2.7842	0.00122156	0.00233462
PPA1	1.47676	2.78323	0.0043299	0.00813104
STRAP	1.47652	2.78277	0.00868509	0.016017
TAAR6	1.4747	2.77926	0.00133325	0.00254681
LAD1	1.47442	2.77871	0.00146162	0.00279045
PKP2	1.47327	2.7765	0.00740454	0.0137224
WFDC3	1.46777	2.76594	0.00409308	0.00769582
KRTCAP3	1.46775	2.7659	0.00320864	0.00606329
TMEM176A	1.46616	2.76285	0.000800998	0.0015344
RPP40	1.46528	2.76118	0.00496217	0.00929058
PDSS1	1.46523	2.76108	0.0216202	0.0384019
HOXA2	1.46397	2.75867	0.0309004	0.0537988
GOLGA6L6	1.46383	2.7584	0.15588	0.233912
S100A11	1.46376	2.75827	0.0111707	0.0204223
MMP12	1.46297	2.75675	0.0172047	0.0308925
ACAT2	1.46293	2.75667	0.000761339	0.00145901
AP1S1	1.46136	2.75367	0.0174647	0.031338
AC024580.1	1.45875	2.74871	0.0429868	0.0734149
PPARG	1.45775	2.74679	0.00310711	0.00587585
PPIAL4D	1.45721	2.74576	0.135743	0.207363
FABP5	1.45483	2.74123	0.00450744	0.00845565
MT-ND4L	1.4548	2.74118	0.0134502	0.0244135
ALDH2	1.45366	2.73902	0.00319056	0.0060301
MAOA	1.45259	2.73699	0.014784	0.0267312
ARPC1A	1.4513	2.73454	0.00724925	0.0134458
BCKDHB	1.45027	2.73259	0.0112031	0.0204789
SGPP2	1.44999	2.73206	0.0155664	0.0280755
KRTAP3-3	1.44711	2.72661	0.100511	0.159018
WBP5	1.44682	2.72607	0.0400337	0.06868
UGT2B15	1.44608	2.72467	0.0303441	0.0528957
FFAR3	1.4459	2.72433	0.0528436	0.0888379
PAICS	1.44476	2.72218	0.0106778	0.0195533
FGGY	1.44448	2.72164	0.00366472	0.00690773
PPP1R14D	1.44344	2.71969	0.0168797	0.0303401
TRBV7-4	1.44281	2.71849	0.0606003	0.100698
SLC25A10_1	1.4428	2.71847	0.00573664	0.0107052
UGT2B7	1.44197	2.71692	0.0161751	0.0291297
PRPS1L1	1.4396	2.71247	0.0523326	0.0880229
FAM138B	1.43807	2.70959	0.0742194	0.121219
MTCH2	1.43788	2.70923	0.00435985	0.00818594
HNRNPCL1	1.43723	2.70801	0.07283	0.119143
ATP1B1	1.43674	2.70708	0.00198334	0.00377578
CMAS	1.43638	2.70641	0.003383	0.00638609
MGST2	1.43637	2.70639	0.00508481	0.0095128
OR10K2	1.43606	2.70581	0.0742395	0.121242
GTF2IP1	1.4358	2.70532	0.00361994	0.00682465
RP13-401N8.1	1.43542	2.70461	0.0644649	0.106623
SMCP	1.43485	2.70354	0.273664	0.373063
PRAMEF5	1.43059	2.69557	0.00346172	0.00653254
PPIAL4B	1.43051	2.69541	0.14148	0.215055
TREM1	1.43045	2.69531	0.0558153	0.093386
RWDD4P2	1.42887	2.69236	0.104264	0.164311
TSPY10	1.42718	2.6892	0.0215915	0.0383569
FKBP9	1.42408	2.68344	0.00289867	0.0054889
OR56A3	1.42308	2.68157	0.0977142	0.155115
KIAA1324	1.42251	2.68052	0.00934425	0.0171881
TXN	1.42187	2.67933	0.00308791	0.005841
AC109829.1	1.41612	2.66867	0.0598931	0.0996144
NIPSNAP3A	1.41512	2.66682	0.00364662	0.00687428
TMEM176B	1.41473	2.66609	0.00121171	0.00231602
FAM74A1	1.41345	2.66373	0.105034	0.165367
KLK1	1.41338	2.66361	0.022661	0.0401445
ICA1	1.41275	2.66245	0.00244427	0.00463967
GIF	1.40831	2.65425	0.0280945	0.0491954
GNRHR2P1	1.40797	2.65363	0.131708	0.201883
SEMG2	1.40751	2.65279	0.0516133	0.0869143
GALNT12	1.40668	2.65127	0.00420433	0.00790165
MT-ND3	1.40564	2.64935	0.0107755	0.0197267
NARS2	1.40472	2.64766	0.00357886	0.00674896
RPS7P15	1.40387	2.6461	0.0407602	0.0698496
C2	1.4038	2.64598	0.00380216	0.00716142
HTR3A	1.40287	2.64427	0.0822356	0.132977
SDR16C5	1.40237	2.64335	0.00196669	0.00374494
F11R	1.40036	2.63968	0.000693665	0.00132968
NDUFAF2	1.39976	2.63857	0.00096024	0.0018372
URGCP-MRPS24	1.39954	2.63817	0.0885855	0.142131
RGMB	1.39837	2.63604	0.00751175	0.0139157
FAM3D	1.39712	2.63375	0.00369204	0.00695832
TMEM97	1.39291	2.62607	0.00833318	0.0153891
DBNDD2	1.39171	2.6239	0.00710712	0.0131898
EGR2	1.3916	2.6237	0.0771233	0.125469
PPP1R1B	1.3912	2.62296	0.0142466	0.0257975
HRSP12	1.3909	2.62243	0.014378	0.0260273
ZG16B	1.38781	2.61681	0.00609972	0.0113644
FAM90A25P	1.38605	2.61362	0.0131161	0.0238319
TRIM49	1.38594	2.61343	0.156147	0.234265
SPINT2	1.38511	2.61192	0.00179724	0.00342487
DEPTOR	1.38043	2.60347	0.00382846	0.00720978
CXCL1	1.37816	2.59936	0.0281131	0.0492249
PRR20E	1.37548	2.59454	0.0197912	0.0353085
IFI27	1.37498	2.59365	0.0158807	0.0286202
PCBD1	1.37419	2.59222	0.0072918	0.0135209
RP11-830F9.6	1.37413	2.59212	0.0467705	0.0793793
STAP2	1.37246	2.58911	0.000480748	0.000922825
KRT8	1.3724	2.589	0.00685	0.0127233
GALNT5	1.37084	2.58621	0.00288569	0.00546463
OR51C1P	1.36789	2.58093	0.0232801	0.0411731
KRT6B	1.36785	2.58085	0.0680439	0.112003
STEAP1	1.36685	2.57906	0.0128448	0.0233556
HBEGF	1.36651	2.57847	0.00890373	0.016406
PHLDA2	1.36644	2.57834	0.00197757	0.00376516
ST13P5	1.36585	2.57728	0.0650384	0.107479
MRPL13	1.36548	2.57662	0.011515	0.021027
OR2F2	1.36537	2.57643	0.122536	0.189605
NR1I2	1.36347	2.57304	1.04438e-05	2.01077e-05
MT-CYB	1.36308	2.57235	0.0321382	0.0558361
AUH	1.36292	2.57204	0.00817432	0.0151073
CLRN3	1.36237	2.57107	0.00762135	0.0141111
TUBB3_2	1.35971	2.56634	0.104067	0.164032
ALDH7A1	1.35931	2.56563	0.00470517	0.00881769
FAM72D	1.35922	2.56546	0.0281864	0.0493503
PLA2G10	1.35837	2.56396	0.0504803	0.0851627
MYO5B	1.35799	2.56328	0.00738569	0.0136892
GOLGA6B	1.35709	2.56168	0.0468004	0.0794208
SPDEF	1.35637	2.56041	0.0554104	0.0927784
SLC25A5	1.35609	2.5599	0.00497997	0.0093236
FAM90A15P	1.35607	2.55987	0.281702	0.381983
PLSCR1	1.3557	2.55921	0.0038533	0.00725585
OR6C3	1.35483	2.55767	0.185554	0.270523
MINOS1-NBL1	1.35375	2.55576	0.00731799	0.0135677
PSMG1	1.35338	2.55511	0.00361889	0.0068229
AGPAT2	1.35333	2.55501	0.00121272	0.00231787
SLC26A3	1.35205	2.55275	0.038535	0.0662446
REG1A	1.35143	2.55165	0.0343769	0.059511
OR2T5	1.35114	2.55114	0.241259	0.335975
GJB1	1.35025	2.54957	0.0126469	0.0230069
CDC6	1.35018	2.54943	0.00263889	0.00500351
IGKV1OR-2	1.34874	2.5469	0.185823	0.270881
PLS1	1.34573	2.54159	0.00204387	0.00388961
SERINC2	1.34516	2.54058	0.00828093	0.0152965
GCAT	1.34486	2.54006	0.000213383	0.000410338
RP11-360D2.1	1.34355	2.53775	0.165034	0.245805
LINC01002	1.34325	2.53721	0.0828085	0.133821
OLFM4	1.34209	2.53519	0.0364367	0.0628745
TRIM51JP	1.34203	2.53508	0.054233	0.0909731
FUT3	1.34192	2.53488	0.00202647	0.00385699
PNLIPRP2	1.34089	2.53307	0.0345619	0.0598151
CTC-250I14.1	1.34071	2.53276	0.0245487	0.0433014
MAD2L1	1.34068	2.53271	0.00885818	0.0163252
LAMC2	1.33958	2.53077	0.00209462	0.00398514
NXPE4	1.33942	2.53049	0.0105759	0.0193729
TRIM31	1.33891	2.52961	0.0225921	0.0400299
KRT18	1.33827	2.52848	0.00817899	0.0151155
OR5A1	1.33825	2.52844	0.0297824	0.0519761
OR52A1	1.33782	2.52769	0.0644066	0.106535
EBPL	1.33727	2.52673	0.000816576	0.00156388
LYZ	1.33573	2.52404	0.0301719	0.0526161
SHH	1.33483	2.52246	0.000916624	0.00175421
EI24	1.33408	2.52115	0.00734004	0.0136077
SLC51B	1.33357	2.52025	0.0179581	0.0321843
N6AMT2	1.33332	2.51982	0.00348195	0.00656986
YAE1D1	1.33119	2.5161	0.0100809	0.0184996
FUT6	1.33112	2.51598	0.0353722	0.0611314
OR8H2	1.32947	2.5131	0.0953412	0.151798
ACY1	1.32926	2.51273	0.000812646	0.00155651
RP11-1396O13.13	1.32902	2.51232	0.0978494	0.155308
MZT1	1.32724	2.50922	0.026626	0.0467515
HES1	1.32694	2.5087	0.0159419	0.0287269
PTGR1	1.32688	2.5086	0.00133159	0.00254372
NUDT4P1	1.3265	2.50793	0.0137581	0.0249481
ACTL6A	1.32589	2.50688	0.00602314	0.0112264
DDC	1.32452	2.50449	0.00417124	0.00784048
AKR1C1	1.32442	2.50432	0.00185699	0.00353769
MACROD1	1.32374	2.50315	0.0044622	0.00837294
AC007182.6	1.32372	2.5031	0.18137	0.265664
TPMT	1.32366	2.503	0.0106268	0.0194636
KCNK1	1.32344	2.50261	0.0117477	0.0214371
IMPA2	1.32306	2.50196	0.00312448	0.00590772
MT-CO3	1.32191	2.49998	0.049517	0.0836499
TGFBI	1.32189	2.49993	0.00231564	0.00439926
PRSS1	1.32141	2.4991	0.0419657	0.0717946
GCSH	1.3211	2.49857	0.00963248	0.0176997
RP5-940J5.9	1.32091	2.49824	0.219963	0.311136
CYB5A	1.32065	2.49779	0.0149898	0.0270797
ZC3H11B	1.31963	2.49602	0.112281	0.175561
REG4	1.31893	2.49481	0.0428046	0.0731268
PROL1	1.3187	2.49442	0.0552323	0.0925097
SERPINB1	1.31781	2.49287	0.0031979	0.00604357
MRPL15	1.31678	2.4911	0.008912	0.0164197
EEF1E1	1.31675	2.49105	0.0155252	0.0280057
OR2A14	1.31374	2.48584	0.0325189	0.0564603
ACSS2	1.31361	2.48563	0.000510405	0.000979525
MANSC1	1.31297	2.48453	0.0683684	0.112486
CTB-186H2.2	1.31289	2.48438	0.0707185	0.116003
MT-ATP6	1.31246	2.48365	0.0267845	0.0470184
RP13-347D8.1	1.31092	2.48101	0.0174923	0.0313845
IFITM3	1.3103	2.47993	0.014909	0.026942
S100A9	1.30966	2.47883	0.0481037	0.0814673
RRAS	1.30912	2.4779	0.00432899	0.00812959
FAM162A	1.30772	2.47549	0.0056604	0.0105657
UGT1A10	1.30558	2.47183	0.0427619	0.0730609
ABHD12	1.30534	2.47141	0.00080944	0.00155047
RP11-1267H10.4	1.30337	2.46804	0.190494	0.276414
CDH1	1.30331	2.46795	0.00888498	0.0163731
IGHV3OR16-15	1.30165	2.4651	0.109256	0.171309
BOLA3	1.30158	2.46499	0.00625134	0.0116405
ATP1A1	1.30113	2.46421	0.00720435	0.0133647
AC069213.1	1.30056	2.46325	0.0405333	0.0694813
TM4SF1	1.30027	2.46275	0.0568742	0.0950255
PCCB	1.30009	2.46244	0.0119445	0.0217785
COLCA2	1.3	2.46229	0.00197268	0.00375611
CMBL	1.29929	2.46108	0.0241112	0.0425687
KRTAP13-1	1.299	2.46059	0.0997827	0.157969
SERBP1P6	1.29894	2.46048	0.129311	0.198677
GOLGA6L16P	1.29866	2.46	0.146277	0.221342
MOCOS	1.29812	2.45908	0.0173617	0.0311628
HARS2	1.29687	2.45695	0.079766	0.129415
TAS2R19	1.29669	2.45665	0.139733	0.212733
CAPNS2	1.29583	2.45517	0.0535365	0.0898987
SPATA31A6	1.29553	2.45467	0.077132	0.125479
S100A16	1.29461	2.4531	0.00896528	0.0165126
PITX1	1.29352	2.45126	0.0132948	0.0241436
GALNT3	1.29345	2.45114	0.0203969	0.0363297
SEPP1	1.29322	2.45075	0.0554237	0.0927979
CHPT1	1.29266	2.44979	0.00104872	0.00200588
HSPD1P7	1.29187	2.44845	0.0418361	0.0715893
RP3-507I15.1	1.29156	2.44793	0.0519654	0.0874461
PRAC1	1.29126	2.44741	0.0564203	0.0943244
OLA1	1.29118	2.44728	0.00215241	0.0040932
PCDHB9	1.29068	2.44644	0.0934856	0.149184
ANXA2	1.29055	2.44622	0.0260795	0.0458434
RAB1A	1.29009	2.44543	0.0137385	0.024915
FUNDC2P2	1.28987	2.44505	0.164647	0.245303
TMEM54	1.28976	2.44488	0.014167	0.0256574
CCNB1	1.28914	2.44383	0.0211105	0.0375313
MT-CO1	1.28859	2.4429	0.0168161	0.0302343
CASP5	1.28685	2.43996	0.00517587	0.00967971
GPR160	1.28566	2.43793	0.00308982	0.0058441
PRR21	1.28548	2.43763	0.467948	0.547706
C2orf47	1.28461	2.43616	0.0139612	0.0252988
RHOXF2	1.28434	2.4357	0.123554	0.19099
HSD17B2	1.2838	2.4348	0.0345794	0.0598417
GNPNAT1	1.28367	2.43458	0.00565564	0.0105571
SOX9	1.28366	2.43457	0.0580703	0.0968252
OR52I2	1.28362	2.43448	0.01633	0.029396
RP11-677O4.3	1.28271	2.43295	0.0420208	0.0718841
C6orf99	1.28227	2.43222	0.0820978	0.13278
TESC	1.28223	2.43214	0.0535218	0.0898766
GSTA6P	1.27996	2.42833	0.0227143	0.0402315
TGIF1	1.27937	2.42733	0.0148908	0.0269109
PSAT1	1.27935	2.42729	0.00514282	0.00961884
TRUB2	1.27931	2.42722	0.00846592	0.0156262
MRPL50	1.27928	2.42718	0.00480344	0.00899776
KRTAP3-2	1.27921	2.42706	0.281309	0.381593
GDF15	1.27803	2.42507	0.0178939	0.0320762
HSP90B3P	1.27758	2.42432	0.0590471	0.0983233
OR4K1	1.27713	2.42357	0.094713	0.150906
GFPT1	1.27689	2.42316	0.00626175	0.0116592
OR8G2P	1.27686	2.42311	0.118901	0.184591
PCCA	1.27544	2.42072	0.00821564	0.0151788
PLA2G2A	1.27507	2.42011	0.153158	0.230379
SPATA31A7	1.27463	2.41937	0.320913	0.425378
UGT1A7	1.27374	2.41788	0.0335209	0.0581003
BAIAP2L1	1.27307	2.41675	0.000271508	0.000521835
PREP	1.27292	2.4165	0.00246959	0.00468664
POMP	1.27234	2.41553	0.00413223	0.00776867
TAAR5	1.27181	2.41464	0.0314068	0.0546328
EDN1	1.2718	2.41463	0.00456607	0.00856423
BANF1	1.27114	2.41352	0.0154549	0.0278875
USH1C	1.26935	2.41052	0.0104368	0.0191277
RHPN2	1.26881	2.40963	0.00460497	0.00863579
KLHDC9	1.26865	2.40935	0.014869	0.026875
CMTM8	1.26719	2.40692	0.00819978	0.0151519
PHGR1	1.26659	2.40593	0.00901466	0.0165977
NME1	1.26655	2.40586	0.000394622	0.000757804
AHCY	1.26627	2.40539	0.0102707	0.0188354
NME2	1.26482	2.40297	0.00162369	0.00309752
TIMM23	1.26476	2.40287	0.00474378	0.00888832
PIR	1.26469	2.40275	0.00408608	0.00768341
TUBA1C	1.26449	2.40243	0.0016814	0.00320645
MAPK3	1.26425	2.40203	0.00167206	0.00318907
MORN2	1.26201	2.3983	0.0101912	0.0186937
CCL15-CCL14	1.26177	2.39789	0.0277961	0.0487039
MRPL18	1.26126	2.39706	0.00562895	0.0105083
EIF6	1.26108	2.39675	0.000268771	0.000516609
UGT2B11	1.25956	2.39423	0.116225	0.180837
TFB2M	1.25913	2.39351	0.0304726	0.0531053
OR7D4	1.25858	2.3926	0.0102924	0.0188734
VDAC2	1.25768	2.39111	0.00514898	0.00963004
AC105399.2	1.25761	2.39099	0.0305132	0.0531744
FABP6	1.2572	2.39031	0.00629013	0.0117101
HSBP1	1.25675	2.38956	0.0136225	0.0247146
MND1	1.25667	2.38944	0.00110519	0.00211347
SULT2B1	1.2554	2.38734	0.000943034	0.00180445
AP003062.1	1.25478	2.3863	0.0611469	0.101542
PRDX5	1.25389	2.38483	0.00523311	0.00978423
CDC20	1.25387	2.3848	0.00207481	0.00394796
ACOT13	1.25233	2.38226	0.0102015	0.018712
PRDX3	1.25017	2.37869	0.0462954	0.0786354
ANG	1.25011	2.37859	0.0483703	0.0818828
AK3	1.24923	2.37715	0.0130458	0.0237078
SLC10A5	1.2474	2.37413	0.0612268	0.101666
HSPA2	1.24717	2.37375	0.0168276	0.0302522
TOMM34	1.24634	2.37239	0.0221447	0.0392781
OR4N2	1.24616	2.37208	0.189224	0.274881
RAP1GAP	1.24604	2.3719	0.0141765	0.0256737
TATDN1	1.24551	2.37103	0.00621381	0.0115721
ERN2	1.2455	2.37101	0.000635201	0.00121805
FHL2	1.24515	2.37044	0.0112671	0.0205894
MSMO1	1.24392	2.36842	0.0259672	0.0456586
IGKV1OR2-2	1.24371	2.36806	0.132973	0.203622
C19orf77	1.24318	2.36719	0.00480977	0.00900934
ZSCAN5B	1.24266	2.36635	0.0140852	0.0255157
MYBL2	1.24249	2.36606	0.00441572	0.00828816
RP1-241P17.4	1.24231	2.36577	0.0633552	0.104931
C6orf211	1.24094	2.36352	0.0299152	0.0521921
RPS10P16	1.24025	2.36239	0.131429	0.201535
CTDSPL	1.23989	2.3618	0.0222455	0.0394435
DHCR7	1.23964	2.3614	0.0118063	0.0215408
MGARP	1.23945	2.36109	0.0635097	0.105169
CSTB	1.23821	2.35905	0.00737339	0.0136673
PMS2P10	1.23806	2.35881	0.0232698	0.0411575
MRPL45	1.23797	2.35867	0.0397408	0.0682039
LIPT2	1.23685	2.35684	0.0519171	0.0873725
HNMT	1.23577	2.35507	0.0158517	0.0285697
C15orf65	1.23502	2.35385	0.0366676	0.063247
ULBP3	1.2329	2.35038	0.153895	0.231301
RP11-1280N14.3	1.23282	2.35026	0.0803608	0.130261
CRYM	1.2314	2.34795	0.0306512	0.053394
OR7E14P	1.23121	2.34764	0.00662386	0.0123147
MT-CO2	1.23109	2.34744	0.023035	0.0407595
OR1J4	1.23003	2.34571	0.0775083	0.126038
OR4C15	1.22983	2.34539	0.11252	0.175877
CGN	1.22974	2.34524	0.000454512	0.000872578
MRPS17_1	1.22952	2.34489	0.000226639	0.000435728
HMGB3	1.22948	2.34482	0.00226501	0.00430464
TUBBP5	1.22939	2.34468	0.000297344	0.000571416
VDAC1	1.22934	2.34459	0.00617827	0.0115074
OR10V1	1.22891	2.34389	0.113952	0.177827
REP15	1.22853	2.34329	0.0691271	0.113617
OR5W2	1.22844	2.34314	0.130369	0.200106
AK2	1.22807	2.34254	0.00765519	0.0141719
NPIPB7	1.22777	2.34205	0.201895	0.289761
ESD	1.22744	2.34151	0.00483282	0.00905133
AZGP1	1.22739	2.34143	0.0260809	0.0458446
STX19	1.227	2.34079	0.0196193	0.035016
IL13RA1	1.22576	2.33879	0.0307547	0.053563
HEPACAM2	1.2254	2.3382	0.048495	0.0820771
CLTA	1.22534	2.33811	0.0063735	0.0118619
CD9	1.22511	2.33774	0.00130905	0.00250074
AXDND1	1.22487	2.33734	0.0610232	0.101354
UCHL3	1.22479	2.33722	0.00907245	0.016701
TAF9	1.22433	2.33647	0.0167121	0.0300519
AHCYL1	1.22427	2.33637	0.0194231	0.0346882
CALM2	1.22395	2.33586	0.0110399	0.0201935
KIF9	1.22377	2.33557	0.0021619	0.0041111
DMP1	1.22345	2.33505	0.109153	0.171161
PPIA	1.22332	2.33484	0.00468033	0.0087717
DERA	1.22264	2.33374	0.00980212	0.0180023
UBE2C	1.2224	2.33334	0.00566184	0.010568
NHLRC1	1.22219	2.333	0.0633489	0.104924
ST14	1.22215	2.33294	0.00266814	0.00505829
POLR2J2_2	1.2215	2.33189	0.209249	0.298404
RP1-34M23.5	1.22139	2.33172	0.196352	0.283263
HOXA10	1.22068	2.33056	0.0102239	0.0187518
C1QBP	1.22065	2.33052	0.0101268	0.0185786
LAMB3	1.22042	2.33014	0.000527583	0.00101236
S100A10	1.22002	2.3295	0.0201715	0.0359548
NDUFAB1	1.2185	2.32705	0.011046	0.0202033
REG1B	1.21815	2.32649	0.0962194	0.153007
WDR12	1.21732	2.32515	0.00936173	0.0172176
OAT	1.21661	2.324	0.0532631	0.0894787
HOXA11	1.21661	2.32399	0.0235573	0.0416405
PPCS	1.21644	2.32372	0.0108026	0.0197756
TSPAN3	1.2162	2.32334	0.007683	0.0142221
AP000354.2	1.21553	2.32226	0.0137133	0.0248716
KRT16	1.21496	2.32135	0.187417	0.272757
COQ2	1.21434	2.32034	0.0158472	0.0285624
RP11-132A1.4	1.21423	2.32017	0.0536629	0.0900926
TRIM51GP	1.21392	2.31967	0.0744772	0.121588
RHCE	1.21345	2.31892	0.0671061	0.110592
RP11-333E13.4	1.21316	2.31845	0.0636841	0.105437
CYSTM1	1.21281	2.31789	0.040916	0.0700999
RP13-608F4.8	1.21163	2.31599	0.0494273	0.0835107
OAS1	1.21145	2.3157	0.0217423	0.0386022
STARD10	1.21113	2.31519	0.00240202	0.0045614
ALDH18A1	1.21015	2.31361	0.0131503	0.0238901
AREG	1.20985	2.31314	0.0199457	0.0355699
SMS	1.20968	2.31286	0.00663859	0.0123417
SLC35B3	1.20902	2.31181	0.0203334	0.0362278
L1TD1	1.20842	2.31085	0.0329794	0.0572082
NIFK	1.20799	2.31016	0.0186073	0.0332981
GPSM2	1.20786	2.30995	0.0112619	0.0205806
NDUFAF4	1.20729	2.30903	0.0108327	0.0198288
MYLKP1	1.207	2.30857	0.0512734	0.0863873
PSPH	1.20666	2.30803	0.00304226	0.00575604
SERPINB6	1.20642	2.30764	0.00196374	0.00373944
OR5I1	1.20641	2.30763	0.0607614	0.100948
SUCLA2	1.20629	2.30744	0.0535738	0.0899562
C11orf74	1.20527	2.3058	0.0582338	0.0970726
IMPA1	1.2051	2.30552	0.0198362	0.0353834
POLE2	1.20436	2.30435	0.0157354	0.0283689
OR1B1	1.20336	2.30276	0.00941915	0.0173188
MEP1A	1.20336	2.30275	0.012988	0.0236049
DAPL1	1.20316	2.30244	0.0597921	0.099455
TMPRSS7	1.20308	2.30231	0.0448384	0.0763379
RP11-38O14.5	1.20236	2.30117	0.0230654	0.0408072
SMIM22	1.20213	2.30079	0.00615081	0.0114581
PTPLAD1	1.20188	2.3004	0.0225864	0.040021
DYNC2LI1	1.20107	2.2991	0.0339831	0.0588573
DMBT1	1.2008	2.29868	0.0803621	0.130261
ZP3	1.19896	2.29574	0.00192493	0.00366604
RSPH1	1.19861	2.29519	0.00160276	0.003058
COQ9	1.19842	2.29488	0.00426706	0.00801693
RNPEP	1.19824	2.2946	0.000491112	0.000942625
DDX11L1	1.19814	2.29444	0.0336721	0.0583538
SERF1B	1.198	2.29421	0.0153858	0.0277681
LEMD1	1.19739	2.29324	0.0687079	0.112987
SRP9P1	1.19629	2.2915	0.0887382	0.142336
GAPDH	1.19625	2.29143	0.00424778	0.00798176
CTC-471F3.4	1.19602	2.29107	0.05098	0.0859345
ERICH2	1.1949	2.28929	0.0793963	0.128863
RP11-161H23.5	1.19483	2.28918	0.00331469	0.00625999
GDF3	1.19455	2.28873	0.129234	0.198581
AP4M1	1.1945	2.28865	0.00362012	0.00682478
AKR7A3	1.19349	2.28706	0.00743827	0.013784
GAR1	1.19322	2.28663	0.00522436	0.00976849
ALDOA	1.19275	2.28589	0.00381755	0.00718971
LAMA3	1.19254	2.28555	0.0034692	0.00654645
DEFA6	1.1924	2.28532	0.117821	0.183089
PDZD11	1.19238	2.28529	0.0170407	0.0306142
DEFB130_1	1.19204	2.28476	0.151851	0.228634
CCT5	1.19202	2.28472	0.00868101	0.01601
MRPS22	1.192	2.28469	0.00905937	0.0166774
APOO	1.19172	2.28425	0.00963908	0.0177113
MTRNR2L12	1.19155	2.28398	0.0329411	0.0571486
OR5B2	1.19107	2.28322	0.174688	0.258337
HDAC2	1.18959	2.28088	0.00308924	0.0058432
CKS2	1.1888	2.27963	0.00868696	0.0160199
MRPL19	1.18814	2.27859	0.0132902	0.0241361
RP4-814D15.1	1.18809	2.2785	0.00974754	0.0179049
RBPMS	1.18744	2.27748	0.0254475	0.0447898
NSUN7	1.1874	2.27742	0.0088158	0.0162497
GPA33	1.18723	2.27715	0.0138512	0.0251083
TMED6	1.18706	2.27688	0.0502203	0.0847737
SNRPG	1.18601	2.27522	0.00480334	0.00899776
KIAA0226L	1.1854	2.27426	0.0768823	0.125115
RP11-1035H13.3	1.1848	2.27333	0.0171653	0.0308276
ALDH1B1	1.18477	2.27327	0.00269148	0.00510204
WFDC2	1.1844	2.27269	0.0336832	0.0583712
LGALS3	1.18418	2.27234	0.0132477	0.0240618
NR2F6	1.18388	2.27187	0.0058112	0.0108395
CD151	1.18377	2.2717	0.00324919	0.00613903
RNF186	1.18334	2.27103	0.0205971	0.0366716
TM4SF5	1.1832	2.2708	0.000983014	0.00188064
CYCS	1.18263	2.2699	0.00839001	0.0154906
EFNA1	1.18209	2.26906	0.000782263	0.00149866
PPIC	1.18145	2.26805	0.0377355	0.0649687
SLC9A2	1.18114	2.26756	0.0154899	0.0279463
AP3S1	1.18113	2.26754	0.00856129	0.0157972
AC139099.3	1.18109	2.26748	0.01534	0.0276888
SRI	1.18084	2.26709	0.0197935	0.0353115
TSPAN12	1.18083	2.26707	0.0101214	0.0185692
OR10A6	1.18065	2.2668	0.0814041	0.131758
MUC15	1.18054	2.26662	0.0573295	0.0957032
RP11-467N20.5	1.18053	2.2666	0.26961	0.368518
MORF4L2	1.18035	2.26632	0.00169337	0.00322907
DLD	1.17824	2.26301	0.0222077	0.0393825
TMEM14A	1.1782	2.26294	0.00315216	0.00595909
VIL1	1.17724	2.26144	0.000167106	0.00032139
SMAD1	1.17598	2.25947	0.0393201	0.06753
RAB13	1.17595	2.25942	0.0286161	0.0500511
OR4K2	1.1753	2.2584	0.0670851	0.110564
OSCP1	1.17446	2.25708	0.0162886	0.0293288
HOXB7	1.17437	2.25694	0.0582408	0.0970814
POLD2	1.1743	2.25683	0.000103178	0.000198525
AC011718.3	1.17399	2.25634	0.106612	0.167623
RP11-166O4.1	1.17368	2.25587	0.101821	0.160857
CASP6	1.17352	2.25561	0.0130207	0.023663
RP11-596D21.1	1.17316	2.25505	0.0247119	0.0435761
SLC2A1	1.17271	2.25434	0.01358	0.0246413
RP11-526D8.7	1.1725	2.25402	0.130723	0.200591
GOLGA6L3	1.17217	2.2535	0.11089	0.173626
SLC35G3	1.17054	2.25096	0.0390885	0.0671461
SMPDL3A	1.17039	2.25072	0.00557	0.0104013
FAM90A1	1.17038	2.25071	0.092004	0.14706
MT-ND1	1.17013	2.25031	0.027559	0.0483133
ZNF723	1.16936	2.24913	0.11253	0.175888
TCEB1P28	1.16881	2.24827	0.0943816	0.150436
SLC12A2	1.16853	2.24782	0.00814758	0.0150589
MRPS18A	1.1675	2.24622	0.0133828	0.0242972
PFKM	1.16592	2.24376	0.000849172	0.00162588
FAM138F	1.16559	2.24325	0.0834717	0.134768
KRTAP12-2	1.16514	2.24255	0.143859	0.218243
LINC00265	1.16465	2.24178	0.0719049	0.117775
AC017101.10	1.16396	2.24071	0.0743206	0.12136
SLC39A4	1.16348	2.23998	0.00183783	0.00350153
RABL3	1.16345	2.23993	0.0519407	0.0874095
HNRNPAB	1.16273	2.23881	0.00446132	0.00837157
CES2	1.16231	2.23815	0.00317562	0.00600284
LRRC6	1.16199	2.23766	0.000520186	0.000998196
MC3R	1.16116	2.23637	0.158018	0.236703
ZNF511	1.16083	2.23586	0.00267927	0.00507924
SF3B14	1.16079	2.23579	0.0120266	0.0219211
SETMAR	1.1605	2.23535	0.0188362	0.0336869
HSPE1	1.15973	2.23416	0.00573715	0.0107058
TDP2	1.15938	2.23361	0.0174238	0.0312694
IDH1	1.15912	2.2332	0.0119753	0.0218298
FAM90A24P	1.15864	2.23246	0.0587677	0.0978892
MINOS1	1.15787	2.23129	0.00337972	0.00638011
COX6C	1.15773	2.23107	0.00519658	0.00971781
RASL11A	1.15758	2.23083	0.0241292	0.0425967
RP11-155G14.5	1.15748	2.23067	0.027676	0.048511
MAPK13	1.157	2.22993	0.0479757	0.0812743
ITLN2	1.15657	2.22927	0.0322048	0.0559466
RAB2A	1.15657	2.22926	0.00373584	0.00703903
PF4	1.15656	2.22926	0.090378	0.144734
MRPL39	1.15649	2.22915	0.0140641	0.0254806
AOC1	1.15627	2.2288	0.000607274	0.00116477
SPRY2	1.156	2.22839	0.0378923	0.0652182
PHYH	1.15581	2.2281	0.0255388	0.0449423
HRASLS2	1.15523	2.2272	0.0287354	0.0502522
TRIM48	1.15459	2.22622	0.200629	0.288368
G6PC3	1.1544	2.22592	0.0205686	0.0366254
RP11-345J4.5	1.1543	2.22576	0.00813925	0.015044
BMP5	1.15416	2.22555	0.0188664	0.0337389
AC016251.1	1.15404	2.22537	0.0368745	0.063583
CDCA7	1.15341	2.22439	0.0168167	0.0302344
GSTA1	1.15318	2.22404	0.0994854	0.157588
A1CF	1.15241	2.22285	0.000465556	0.000893693
AF230666.2	1.15167	2.2217	0.0734654	0.120089
SLC35A3	1.1516	2.2216	0.00820889	0.0151673
CTB-134H23.2	1.15157	2.22156	0.143048	0.217173
AC106876.2	1.15154	2.22151	0.0383982	0.0660271
NPNT	1.15095	2.2206	0.0240971	0.0425465
ATP7B	1.15057	2.22001	0.0235779	0.0416743
UGT1A8	1.14956	2.21847	0.068417	0.11255
HKDC1	1.14871	2.21715	0.00018083	0.000347773
AKR1C3	1.14863	2.21704	0.023406	0.0413857
CSTF2	1.14843	2.21672	0.0145786	0.0263738
RAN	1.14841	2.21669	0.00903091	0.0166266
PIGW	1.14835	2.21661	0.0120305	0.0219277
PRDX2	1.14688	2.21434	0.00259881	0.00492896
CORO1B	1.14669	2.21405	0.0168904	0.0303574
OCIAD2	1.14658	2.21388	0.000869356	0.0016643
CCDC58	1.14649	2.21375	0.00169671	0.00323534
PBK	1.14625	2.21337	0.0171966	0.0308799
TMPRSS2	1.14622	2.21333	0.000217141	0.000417537
PTS	1.14613	2.21319	0.00585532	0.0109193
OCLN	1.1457	2.21254	0.00261581	0.00496088
WBSCR16	1.14515	2.2117	0.0498316	0.084147
EMP2	1.14351	2.20917	0.00656975	0.0122165
ATP8B1	1.14278	2.20806	0.0101381	0.0185981
LGALS3BP	1.14235	2.2074	0.0228161	0.040402
C2orf83	1.14177	2.20651	0.208926	0.298047
PAK1	1.14156	2.2062	0.00213449	0.00406004
SAP18	1.14143	2.206	0.00306569	0.00579996
NOX1	1.14077	2.20498	0.0432602	0.0738622
PGD	1.14075	2.20495	0.00368786	0.0069509
PCDHB13	1.14071	2.20489	0.0372187	0.064144
HSD17B11	1.14041	2.20444	0.0449918	0.0765787
CNIH1	1.14005	2.20388	0.04426	0.0754331
ASRGL1	1.13862	2.20171	0.0102637	0.0188237
GLRX3	1.13854	2.20158	0.00370787	0.00698724
EIF2S1	1.13813	2.20096	0.0117161	0.0213802
NOSTRIN	1.13699	2.19922	0.00318629	0.00602224
RP11-556K13.1	1.13692	2.19911	0.0189269	0.0338407
ELOVL1	1.1355	2.19694	0.00221311	0.00420697
CLP1	1.13474	2.19579	0.0639502	0.105841
FAM74A5	1.13459	2.19556	0.147589	0.222989
HCCS	1.13324	2.19351	0.0162355	0.0292358
SAV1	1.13144	2.19077	0.0384594	0.0661205
PPAP2C	1.13122	2.19044	0.000539224	0.00103463
NUTM2HP	1.13119	2.19039	0.118751	0.184386
PLGRKT	1.13117	2.19036	0.0123074	0.0224132
C1QTNF9B-AS1	1.13104	2.19017	0.0417632	0.0714751
APOBEC3B	1.13101	2.19011	0.0411837	0.0705355
NGRN	1.13003	2.18864	0.00334796	0.00632159
MTHFD1L	1.12994	2.1885	0.00498503	0.00933218
TNFRSF11B	1.1297	2.18814	0.0171218	0.0307561
IL33	1.12932	2.18755	0.0223093	0.0395493
OR51H1P	1.12923	2.18742	0.0301252	0.0525411
CHCHD6	1.12872	2.18664	0.00336812	0.00635862
RP11-413H22.2	1.12862	2.18649	0.0335743	0.0581895
BMS1P10	1.12845	2.18624	0.0286811	0.0501618
NDUFA8	1.12782	2.18528	0.000242708	0.00046656
CST1	1.1278	2.18526	0.146814	0.22201
ULBP2	1.12755	2.18487	0.0872245	0.140154
RIT2	1.12742	2.18468	0.0460174	0.0782022
HSPA9	1.12735	2.18457	0.00378024	0.00712107
AHSA1	1.12615	2.18276	0.00940017	0.0172849
ACOT2	1.1259	2.18237	0.0172141	0.0309065
SPATA12	1.12564	2.18198	0.0337332	0.0584527
CTTN	1.12521	2.18134	0.00136517	0.00260735
NDUFA9	1.12513	2.18121	0.00846881	0.0156311
FDX1L	1.1249	2.18086	0.00775743	0.0143575
SPTSSA	1.12486	2.1808	0.00324553	0.0061324
MAP7	1.1246	2.18041	0.0151563	0.0273743
OR8H3	1.1245	2.18025	0.227574	0.319941
DSC2	1.12365	2.17898	0.0292762	0.051133
FUT2	1.12315	2.17823	0.000376153	0.000722433
LRRC19	1.1228	2.17769	0.0529024	0.0889279
SH3YL1	1.12268	2.17751	0.000618393	0.00118602
OR4D10	1.1225	2.17724	0.174833	0.258355
OR11H1	1.12153	2.17577	0.146806	0.222009
SLC35C1	1.12112	2.17515	0.00720258	0.0133618
PRMT5	1.12073	2.17457	0.0125663	0.0228696
PTPRH	1.12015	2.1737	0.00617807	0.0115074
POLR1C	1.12006	2.17356	0.00350467	0.00661186
NPM1P31	1.11993	2.17336	0.0811565	0.131416
MYL2	1.11987	2.17328	0.114075	0.177999
TMCO3	1.11949	2.17271	0.00401118	0.00754675
THOC7	1.11945	2.17265	0.0129245	0.0234948
MTFR2	1.11927	2.17238	0.0780163	0.126821
GSTT2B	1.11892	2.17184	0.13763	0.209863
NACA2	1.11886	2.17175	0.0917879	0.146743
OR4M2	1.11796	2.1704	0.150151	0.226362
FARSB	1.11792	2.17034	0.00444614	0.00834389
DHX32	1.11757	2.16981	0.0136092	0.0246913
FGF20	1.11718	2.16923	0.0596611	0.0992628
RP11-483E23.2	1.11625	2.16783	0.0486512	0.0823294
IFT81	1.11593	2.16734	0.000503877	0.000967062
SI	1.11562	2.16688	0.0229287	0.0405927
SSBP1	1.11532	2.16643	0.0024083	0.00457289
SEMG1	1.11525	2.16633	0.122503	0.189564
DCAF13	1.11488	2.16577	0.0056833	0.0106077
BRD7P2	1.11486	2.16574	0.0792577	0.128655
RSPH4A	1.11474	2.16556	0.0682442	0.112292
EXO1	1.11469	2.16549	0.0515713	0.086846
SDCBPP2	1.11454	2.16527	0.0743036	0.121336
ECHS1	1.11445	2.16512	0.00633983	0.0118003
CRB3	1.11368	2.16397	0.0147874	0.0267356
ITGB5	1.11344	2.16361	0.0121802	0.0221914
GSTO2	1.11304	2.16301	0.00979011	0.0179808
TTK	1.11284	2.16271	0.0203743	0.0362916
CRYGA	1.11263	2.1624	0.0373681	0.0643881
HSPD1	1.11186	2.16124	0.0119295	0.0217551
CXCL3	1.11138	2.16052	0.054875	0.0919619
DLAT	1.11118	2.16023	0.00309326	0.00585042
MGLL	1.11111	2.16012	0.00758299	0.0140437
DACH1	1.11016	2.1587	0.0229734	0.0406642
HOXA6	1.10967	2.15796	0.0490695	0.0829716
COQ3	1.10945	2.15763	0.0276984	0.0485475
ADH5	1.1092	2.15725	0.0209815	0.0373203
PAIP1	1.10919	2.15725	0.0118723	0.0216563
OR10H3	1.10841	2.15608	0.259168	0.356598
CCL20	1.10768	2.155	0.0236671	0.0418243
SULT1B1	1.10698	2.15394	0.0421734	0.0721194
RPF2	1.10685	2.15375	0.00236698	0.0044959
RP11-275I14.4	1.10677	2.15363	0.145502	0.220372
DSG2	1.10603	2.15252	0.0221147	0.0392297
ENY2	1.10515	2.15121	0.00503929	0.009431
MAP1LC3B2	1.10504	2.15104	0.0502637	0.0848345
HSPE1-MOB4	1.10469	2.15053	0.120418	0.186783
DEPDC1B	1.10459	2.15038	0.0108798	0.0199101
TKT	1.10427	2.14991	0.011048	0.0202063
CHMP5	1.10417	2.14975	0.0282647	0.0494739
DNTTIP1	1.10368	2.14902	0.000148096	0.000284885
C11orf1	1.10351	2.14877	0.0334999	0.0580658
RP11-72M10.5	1.10332	2.14848	0.139147	0.21193
PSMC3IP	1.10322	2.14834	0.037184	0.0640861
EPS8	1.10309	2.14814	0.00446677	0.00838098
ITGA2	1.10304	2.14807	0.0186848	0.0334318
MT-ND6	1.10254	2.14732	0.00383802	0.00722755
PRELID2	1.10243	2.14715	0.00640765	0.0119235
CYP3A5	1.10238	2.14709	0.00349501	0.00659386
RCN1	1.10218	2.14679	0.0122014	0.0222278
OR2A2	1.10218	2.14678	0.194525	0.281076
BACE2	1.10185	2.1463	0.0106809	0.0195585
RTN4IP1	1.10169	2.14605	0.0286155	0.0500511
MGST3	1.10166	2.14602	0.0103518	0.0189792
FAM83B	1.10165	2.146	0.0209055	0.0371909
SH3D19	1.10138	2.1456	0.00180889	0.00344684
ATP5H	1.10138	2.1456	0.00724186	0.013433
CLNS1A	1.10136	2.14556	0.0215765	0.0383327
DPEP1	1.10132	2.1455	0.0179907	0.0322417
MECOM	1.10117	2.14528	0.0119729	0.021826
KCNH8	1.10091	2.1449	0.047572	0.080633
CEACAM1	1.10081	2.14475	0.001478	0.00282145
GP6	1.10061	2.14445	0.14964	0.225704
TSEN34	1.10037	2.14409	0.00570087	0.0106395
HIGD1A	1.10032	2.14402	0.0274033	0.0480491
ATIC	1.1003	2.144	0.000738949	0.00141625
WBSCR27	1.1002	2.14385	0.0010894	0.00208348
MST1R	1.09996	2.14349	0.000927966	0.0017758
C1orf43	1.09958	2.14292	0.0277467	0.0486262
C5orf28	1.09949	2.1428	0.00297868	0.00563778
TTC8	1.09929	2.14249	0.00543543	0.0101566
BMS1P9	1.09926	2.14244	0.0963883	0.153246
NANOGP1	1.09906	2.14216	0.0637092	0.105472
EHF	1.099	2.14206	0.0280979	0.0491998
CDKN3	1.09858	2.14144	0.0146207	0.0264466
SMARCD2	1.09832	2.14106	0.0144107	0.0260824
RAG2	1.09831	2.14103	0.0914688	0.146274
ATP5C1	1.09828	2.141	0.0157124	0.0283292
PHB	1.09777	2.14023	0.0115008	0.0210025
KRTAP21-2	1.09693	2.13899	0.0863207	0.138871
CTGLF10P	1.09651	2.13836	0.137334	0.20945
DBI	1.09627	2.13801	0.00831709	0.0153604
RFPL4A	1.09531	2.13659	0.182617	0.26705
TMEM41B	1.0953	2.13658	0.0100684	0.0184785
CTAGE1	1.09515	2.13635	0.0770839	0.125412
HBG1	1.09484	2.13589	0.312108	0.415763
CDCA7L	1.09482	2.13587	0.00726516	0.0134732
GOLT1A	1.09469	2.13567	0.0375028	0.0645989
MPC2	1.09436	2.13518	0.0153828	0.0277643
GSTA4	1.09423	2.13499	0.0943904	0.150446
CCNB2	1.09407	2.13476	0.0046156	0.00865545
NFIB	1.09395	2.13458	0.0207427	0.0369182
TFG	1.09378	2.13432	0.00528039	0.00987134
SLC22A3	1.09341	2.13378	0.0268224	0.0470821
OR4C13	1.09314	2.13337	0.0590693	0.0983546
LRPPRC	1.09283	2.13293	0.00943039	0.0173389
MUC6	1.09272	2.13275	0.12318	0.190458
MYB	1.09247	2.13239	0.00130678	0.00249649
PKP3	1.092	2.1317	0.00758904	0.014054
SNRPF	1.09171	2.13126	0.00244355	0.00463846
HN1	1.09162	2.13113	0.0056276	0.0105065
MTX2	1.09122	2.13054	0.00911311	0.0167737
CIRH1A	1.09085	2.12999	0.0475488	0.0805985
GOLPH3L	1.09081	2.12993	0.00354461	0.00668526
NLE1	1.09079	2.1299	0.0116962	0.0213452
SMCO3	1.09042	2.12936	0.133584	0.204444
GOLGA6C	1.09035	2.12926	0.250078	0.34622
CCT2	1.09024	2.12909	0.00616497	0.0114838
AGMO	1.09008	2.12886	0.0442076	0.0753506
PDCD5	1.08869	2.12681	0.0292536	0.0511012
SFN	1.08869	2.1268	0.00562782	0.0105066
TEAD4	1.08857	2.12663	0.0292551	0.0511022
RAD51AP2	1.08849	2.12651	0.0819578	0.132572
TSPAN15	1.08825	2.12616	0.0104719	0.0191898
OR2AG2	1.08817	2.12604	0.0946398	0.150802
RMND1	1.08803	2.12583	0.0166744	0.0299869
NANS	1.08792	2.12568	0.00426724	0.00801702
CA4	1.08755	2.12513	0.00811625	0.0150024
HNRNPA1P10	1.08751	2.12508	0.0494906	0.0836078
RASEF	1.08691	2.12419	0.00681268	0.012656
EEF1A1P6	1.08566	2.12235	0.0101062	0.0185424
ACP1	1.08565	2.12233	0.0224147	0.0397301
COQ5	1.08561	2.12227	0.000224455	0.000431557
OR10H2	1.08499	2.12137	0.120428	0.186792
OARD1	1.08498	2.12134	0.0103729	0.0190173
ETHE1	1.08495	2.12131	0.0539176	0.0904887
SLC35D2	1.08485	2.12115	0.00468025	0.0087717
MPLKIP	1.08467	2.12089	0.0148584	0.0268574
CHCHD3	1.08442	2.12053	0.0152952	0.0276122
TMEM251	1.08439	2.12048	0.00352634	0.00665144
TRIM15	1.08435	2.12041	0.00203421	0.00387161
ZNF479	1.08408	2.12002	0.073124	0.119577
SLIRP	1.08369	2.11944	0.0131217	0.0238412
SUCLG2	1.08332	2.1189	0.0164454	0.0295963
SCNN1A	1.08329	2.11886	0.0011612	0.00222008
PDCD2L	1.08301	2.11845	0.00166756	0.00318059
APOF	1.08295	2.11837	0.0650598	0.107508
ZNF679	1.08281	2.11816	0.136699	0.20862
OR9G4	1.08276	2.11809	0.173471	0.256821
NSDHL	1.08253	2.11775	0.00214609	0.00408157
LXN	1.08247	2.11766	0.156425	0.234627
SLC50A1	1.08241	2.11757	0.00227259	0.00431861
FAM118B	1.08238	2.11753	0.0262159	0.0460691
SLC35G6	1.08221	2.11728	0.151367	0.22797
SMIM20	1.08206	2.11706	0.0127009	0.0231006
GABRB1	1.08204	2.11703	0.0705573	0.115748
RP11-451K18.7	1.08193	2.11687	0.191295	0.277353
RAET1G	1.08151	2.11625	0.127332	0.195955
TSTA3	1.08105	2.11557	0.000861839	0.00164997
SERPINA6	1.08099	2.11549	0.188644	0.274231
RIMBP3B	1.08074	2.11512	0.0421018	0.0720162
PYDC2	1.08037	2.11458	0.145443	0.220294
AC016745.1	1.08	2.11404	0.141482	0.215055
CCND1	1.07967	2.11355	0.009998	0.0183515
SLC18B1	1.07966	2.11354	0.00714843	0.0132648
LRRCC1	1.07953	2.11334	0.00225011	0.0042766
FAM27D1	1.07929	2.11299	0.218119	0.309001
ETFA	1.07846	2.11178	0.0162947	0.0293381
EIF1AX	1.0777	2.11067	0.0461772	0.0784507
NPM3	1.07732	2.11011	0.00611297	0.0113887
FPR3	1.07727	2.11004	0.147491	0.222876
DNAJC22	1.07667	2.10916	0.0244523	0.0431405
UGT8	1.07648	2.10888	0.00833737	0.0153964
ZDHHC9	1.07591	2.10805	0.0229469	0.0406199
NPM1	1.0758	2.10789	0.00578343	0.010789
KHDRBS3	1.07567	2.1077	0.0103784	0.0190263
VPS25	1.07537	2.10726	3.79292e-05	7.30112e-05
ELF3	1.07526	2.1071	0.00552962	0.0103286
C12orf75	1.07513	2.10691	0.0278894	0.0488599
DSPP	1.075	2.10672	0.137739	0.209991
CTPS2	1.07456	2.10608	0.00638611	0.011885
ORM2	1.07452	2.10603	0.196376	0.283291
BCL2L15	1.07448	2.10596	0.0171818	0.0308561
MGAT4B	1.07314	2.10401	0.00620124	0.0115491
SNX3	1.07286	2.1036	0.0149471	0.0270059
IL18	1.0725	2.10308	0.0232511	0.0411268
MNS1	1.07234	2.10284	0.00376329	0.00708959
ATP5F1	1.07224	2.1027	0.021451	0.0381179
GALE	1.07201	2.10236	0.00503026	0.00941471
GTF2H5	1.07148	2.10159	0.0108961	0.0199373
CLDN4	1.07132	2.10135	0.000909343	0.00174045
NDUFS4	1.07109	2.10102	0.00727101	0.0134836
MRPS28	1.07102	2.10092	0.0238056	0.0420549
MMADHC	1.07101	2.10091	0.0274513	0.0481289
EPHX1	1.07067	2.10042	0.0294837	0.0514782
IMPDH2	1.07024	2.09978	0.00213081	0.00405333
RP11-723P16.3	1.06997	2.09939	0.174957	0.258478
IGFN1	1.06984	2.0992	0.26733	0.365855
FAM90A13P	1.06969	2.09899	0.140982	0.214403
FAAH	1.06968	2.09897	0.000558457	0.00107142
LDHAL6B	1.06912	2.09815	0.0146534	0.0265026
EIF3E	1.0686	2.0974	0.0232767	0.0411683
JAGN1	1.0686	2.09739	0.00751403	0.0139195
FRG2C	1.06858	2.09737	0.149709	0.225785
MRTO4	1.06831	2.09697	0.00425258	0.00799052
NDUFB3	1.06829	2.09695	0.0124039	0.022584
PRAP1	1.06822	2.09684	0.0475647	0.080623
RP11-384K6.6	1.06808	2.09664	0.130561	0.200364
MRPL16	1.06804	2.09658	0.00282513	0.00535135
PLAUR	1.06769	2.09608	0.001746	0.00332844
UQCRH	1.0675	2.0958	0.00252396	0.00478888
AMACR	1.06718	2.09533	0.04525	0.0769841
IGHV3-35	1.06704	2.09514	0.0324548	0.0563626
TRAPPC1	1.06702	2.0951	0.103348	0.163028
ZNF57	1.06653	2.09439	0.00560736	0.010469
SNRPC	1.06606	2.09371	0.00535884	0.0100157
MT1HL1	1.06604	2.09368	0.0843031	0.135985
HSD17B4	1.06565	2.09311	0.00835137	0.0154217
RP11-688I9.2	1.06559	2.09302	0.160637	0.240115
BMS1P5	1.06554	2.09295	0.0630989	0.104543
FKBPL	1.06534	2.09266	0.0181105	0.0324484
CKS1B_1	1.06532	2.09264	0.00116293	0.00222323
KLHL41	1.06487	2.09199	0.0422297	0.0722047
ZNF223_1	1.06468	2.09171	0.0655709	0.108291
EIF4E	1.06463	2.09164	0.00574752	0.0107241
YBX3	1.06436	2.09125	0.00431078	0.00809777
ACAT1	1.06417	2.09096	0.00762573	0.0141187
CEBPG	1.06402	2.09075	0.00782208	0.014473
UQCRC2	1.06376	2.09038	0.0140722	0.0254945
MMAB	1.06355	2.09007	0.0115347	0.0210618
TMBIM1	1.06302	2.0893	0.0157296	0.0283593
TWF1	1.06293	2.08917	0.0197741	0.0352791
UQCRFS1	1.06258	2.08866	0.0218135	0.0387203
IFNA14	1.06141	2.08697	0.075039	0.122423
TST	1.06127	2.08677	0.0195767	0.0349431
AP5M1	1.06054	2.08571	0.0526627	0.0885549
CCT6A	1.05991	2.08481	0.00799567	0.0147852
WDR45B	1.05975	2.08457	0.00247692	0.00470041
DYNLL1	1.05923	2.08383	0.0129406	0.0235225
ATP5G3	1.05895	2.08341	0.00788319	0.0145837
MT-ND4	1.05889	2.08333	0.0554509	0.0928407
GALNT7	1.05831	2.0825	0.0269582	0.0473074
XPNPEP1	1.0571	2.08075	0.00902194	0.0166106
ACADS	1.05677	2.08026	0.0162984	0.0293428
COL17A1	1.05675	2.08024	0.0443697	0.0756045
TMEM106C	1.05653	2.07992	0.00334672	0.00631945
TMEM126A	1.05642	2.07977	0.0194639	0.0347537
TIMM21	1.05589	2.07899	0.0109329	0.0200027
OR2T33	1.05581	2.07889	0.0715589	0.117258
GNA11	1.05554	2.0785	0.0173155	0.0310818
PRSS8	1.05532	2.07818	0.000545048	0.00104573
AKR1B10	1.05462	2.07718	0.0191745	0.0342645
EIF2AK1	1.05428	2.07669	0.00492253	0.00921756
ETS2	1.05378	2.07596	0.00316638	0.00598577
SMIM15	1.05369	2.07583	0.023308	0.0412187
STOML2	1.05361	2.07572	0.00239059	0.00453985
LRP4-AS1	1.05357	2.07566	0.0847093	0.136567
RAC1	1.05257	2.07422	0.00238896	0.00453691
TSC22D1	1.05116	2.0722	0.0100906	0.0185162
YARS2	1.05105	2.07204	0.00836407	0.0154442
DSP	1.05085	2.07174	0.0146131	0.0264337
PRDX1	1.0507	2.07153	0.00186501	0.00355285
MYO1D	1.05065	2.07147	0.0089089	0.0164151
UBE2E3	1.05048	2.07122	0.013307	0.024165
GRB14	1.04998	2.07051	0.0813496	0.131681
DPAGT1	1.04976	2.07018	0.0375269	0.0646348
CENPN	1.04948	2.06978	0.00192589	0.00366774
ARSE	1.04925	2.06945	0.00403854	0.00759747
HLA-J	1.0492	2.06938	0.0105706	0.0193638
TPM1	1.04917	2.06933	0.0112337	0.020531
MT-ND5	1.04911	2.06926	0.0325273	0.0564731
PPA2	1.04846	2.06832	0.0176628	0.0316776
CUBNP3	1.04786	2.06746	0.0929973	0.148467
THAP9	1.04781	2.06739	0.0318142	0.0553015
OR1A1	1.0478	2.06737	0.0435674	0.0743471
ZNF706	1.04753	2.06698	0.0256328	0.0450966
FBP1	1.04721	2.06654	0.0209068	0.037192
RARS	1.04721	2.06653	0.00105897	0.00202542
C12orf10	1.04683	2.06599	0.0146232	0.0264505
PRAMEF14	1.04673	2.06584	0.223663	0.315456
BSPRY	1.04656	2.06559	0.00311065	0.00588215
EIF4E2	1.04547	2.06403	0.00150087	0.00286484
EFNB2	1.0454	2.06395	0.100075	0.158383
BCAS2	1.04527	2.06375	0.0210922	0.0375033
OR4D11	1.04477	2.06304	0.156874	0.235219
SLC22A18AS	1.04437	2.06247	0.00287702	0.00544857
FAM105A	1.04369	2.0615	0.00749637	0.013889
FDFT1	1.04314	2.06071	0.00262893	0.00498493
FAM3B	1.04299	2.0605	0.243752	0.338875
ATP5G1	1.04295	2.06043	0.0203363	0.0362317
IGHV4-55	1.04285	2.06029	0.385208	0.467765
COPS4	1.04256	2.05987	0.0208209	0.0370472
MMAA	1.04251	2.05981	0.00387283	0.00729143
S100A12	1.04217	2.05933	0.116115	0.180695
CA8	1.04184	2.05885	0.0547057	0.0917127
MRPL47	1.04108	2.05776	0.0250699	0.0441682
RP11-344H11.4	1.04107	2.05775	0.122624	0.18972
NBPF2P	1.04084	2.05743	0.149155	0.225078
TOP1MT	1.04077	2.05733	0.00203551	0.00387381
CXorf66	1.0401	2.05636	0.0817599	0.132296
MRPL1	1.03981	2.05595	0.0127203	0.0231329
SC5D	1.03967	2.05576	0.107327	0.168581
RPL22L1	1.03874	2.05443	1.70314e-05	3.27876e-05
DNPEP	1.03864	2.05429	0.00558266	0.0104239
RHBDL2	1.03799	2.05336	0.0247494	0.0436355
PMS2P2	1.03775	2.05303	0.0900916	0.144347
NET1	1.03735	2.05246	0.0543968	0.0912372
UQCRQ	1.03686	2.05176	0.0122404	0.0222939
B3GNT5	1.03666	2.05147	0.0268418	0.047109
HEBP2	1.03661	2.0514	0.00324926	0.00613903
OR52N1	1.03653	2.05129	0.197972	0.285152
FFAR4	1.03608	2.05064	0.0222729	0.0394885
COX20	1.03606	2.05062	0.0092591	0.0170348
RP11-259P20.1	1.03605	2.0506	0.111314	0.174232
CENPV	1.03571	2.05012	0.00219126	0.00416625
NDUFB5	1.03559	2.04995	0.00899776	0.0165693
RP11-783K16.14	1.03558	2.04994	0.0827645	0.133765
GOLGA6L17P	1.03525	2.04947	0.149517	0.22556
NDFIP2	1.03498	2.04909	0.00770069	0.0142543
ARF4	1.03485	2.0489	0.00342766	0.00646912
MPV17L2	1.03466	2.04863	0.0282529	0.0494563
TRIM49D2P	1.03461	2.04857	0.0963028	0.153127
MS4A8	1.03433	2.04817	0.0190945	0.0341278
SRP9	1.03428	2.04808	0.109343	0.171436
NDRG1	1.03401	2.04771	0.0021487	0.00408628
CYFIP1	1.03379	2.0474	0.00243716	0.00462661
ZNF670	1.03343	2.04688	0.0910697	0.145708
TSFM	1.0333	2.0467	0.0115092	0.0210171
LINC00998	1.03303	2.04632	0.0118662	0.0216466
SRD5A3	1.03268	2.04582	0.0375186	0.0646224
ZNF132	1.03248	2.04554	0.0395138	0.0678424
TRMT61B	1.03218	2.04512	0.00674158	0.0125291
TRHR	1.03164	2.04435	0.263309	0.361282
OR2A25	1.03137	2.04396	0.121003	0.187549
SYPL1	1.03135	2.04394	0.0103904	0.0190476
RPL21P71	1.03084	2.04321	0.104722	0.164929
SLC7A9	1.03083	2.04321	0.151388	0.227989
GOT1	1.03051	2.04275	0.0270651	0.047485
YBX1	1.03022	2.04233	0.00263072	0.00498816
CFHR2	1.03021	2.04231	0.0684222	0.112556
NKAPL	1.02999	2.04201	0.0510216	0.0859931
FAM90A2P	1.02996	2.04197	0.239478	0.333833
NOB1	1.02942	2.04121	0.00886403	0.0163355
PON2	1.02935	2.04111	0.0177444	0.0318201
S100A6	1.02891	2.04048	0.00218244	0.00414961
APIP	1.02873	2.04022	0.0328692	0.0570291
SPRYD7	1.02856	2.03999	0.00711268	0.0131993
DCTPP1	1.02833	2.03967	0.00175297	0.0033415
EBNA1BP2	1.02768	2.03874	0.00234397	0.00445278
EIF3I	1.02718	2.03804	0.00710748	0.0131901
RP11-561O4.1	1.02714	2.03798	0.0946991	0.150892
KIAA0101	1.02699	2.03777	0.0662953	0.109403
H19	1.02644	2.03699	0.055043	0.0922194
SPR	1.02565	2.03587	0.0149142	0.0269497
ITGA6	1.02546	2.03561	0.000924326	0.00176889
MYO6	1.02529	2.03538	0.0113339	0.0207095
STIL	1.02466	2.03448	0.0557508	0.0932889
FXYD3	1.02465	2.03447	0.00770134	0.0142551
THNSL1	1.02456	2.03434	0.0660888	0.109084
LRRC36	1.02433	2.03401	0.0306037	0.0533193
OR2D3	1.02391	2.03342	0.0566009	0.0946018
PLOD2	1.02376	2.03322	0.0569132	0.0950796
TRAM1L1	1.02362	2.03301	0.0926002	0.147911
CSE1L	1.02335	2.03263	0.00647519	0.0120453
TMPRSS4	1.02331	2.03257	0.000228443	0.000439182
PSMG2	1.023	2.03214	0.0499815	0.0843877
FOXA1	1.02275	2.03178	0.0783035	0.127245
LGALSL	1.02273	2.03175	0.0104756	0.0191959
DGAT1	1.02265	2.03165	0.000445804	0.000855918
NPIPB1P	1.02263	2.03161	0.0845963	0.136416
RPS10P28	1.02243	2.03133	0.0874182	0.140426
GAS2L3	1.02236	2.03125	0.0798979	0.129599
FUCA2	1.02199	2.03071	0.00188357	0.00358808
PROKR2	1.02167	2.03027	0.191508	0.277585
CCNC	1.02157	2.03013	0.0308768	0.0537611
RP9P	1.02114	2.02953	0.0287365	0.0502526
MAGOHB	1.02108	2.02944	0.0189826	0.0339361
MRPS17_2	1.02098	2.0293	0.0126268	0.0229753
DYNLT1	1.02085	2.02912	0.0237143	0.0418974
ECT2	1.02079	2.02903	0.0199181	0.0355228
NARS	1.0207	2.0289	0.00525999	0.00983384
HMGN5	1.02059	2.02874	0.0657752	0.108606
NDUFA10	1.02047	2.02858	0.00539913	0.0100901
GMNN	1.02006	2.02801	0.0187735	0.0335801
POU5F1B	1.02	2.02793	0.0339039	0.0587309
EXOSC5	1.01981	2.02765	0.0046552	0.00872602
CHMP2B	1.0197	2.0275	0.0192098	0.0343232
PRMT3	1.01935	2.027	0.0204173	0.0363638
C1orf53	1.01924	2.02685	0.0705162	0.115694
C7orf62	1.01917	2.02675	0.147083	0.222377
HCAR3	1.01873	2.02614	0.188783	0.274386
IFT88	1.01856	2.0259	0.00478249	0.00895968
DEPDC7	1.01839	2.02565	0.072158	0.118139
RP11-10N23.4	1.01799	2.02509	0.321866	0.426372
SLC25A13	1.01793	2.02501	0.0097373	0.0178878
COX7C	1.01783	2.02487	0.00798825	0.0147724
PGRMC1	1.01775	2.02476	0.00424165	0.00797075
BZW2	1.01764	2.02461	0.0095487	0.0175508
2020-03-02	1.01759	2.02453	0.00242473	0.00460332
GAL	1.01751	2.02442	0.101373	0.160248
BOP1	1.01726	2.02408	0.0622109	0.103199
RAB11A	1.01721	2.02401	0.0261431	0.0459468
TDRD5	1.01716	2.02393	0.0677621	0.111587
TPRKB	1.01712	2.02388	0.0358491	0.0619129
SERPINA3	1.01675	2.02336	0.0564654	0.094397
GRAPL	1.01649	2.02299	0.175757	0.259152
SLC25A33	1.01636	2.02281	0.034381	0.0595163
CTNNA1	1.01603	2.02235	0.00228877	0.00434892
RSL24D1	1.01601	2.02232	0.00670411	0.0124615
TPX2	1.01571	2.02189	0.00493971	0.00924914
ARG2	1.01541	2.02148	0.0756029	0.123255
PTGR2	1.01511	2.02105	0.00378958	0.00713819
HNRNPA1P1	1.01478	2.02059	0.0975062	0.154819
HYKK	1.01455	2.02027	0.0113943	0.020816
OR4A16	1.01441	2.02008	0.0997424	0.157918
MUC21	1.01434	2.01997	0.0694335	0.11408
PCK2	1.01432	2.01995	0.00249002	0.00472511
GSTP1	1.01398	2.01947	0.00725651	0.0134584
TMEM141	1.01396	2.01945	0.0185204	0.033152
FTH1	1.01312	2.01828	0.00774815	0.0143413
OR11H6	1.01312	2.01828	0.114786	0.178965
LRRC59	1.01293	2.01801	0.00214728	0.00408371
OR4K13	1.01285	2.01789	0.246482	0.342085
MRPS33	1.01257	2.01751	0.0169788	0.0305097
OR4K17	1.01245	2.01733	0.088751	0.142349
BMP4	1.01235	2.0172	0.0388363	0.0667407
MTCH1	1.01201	2.01672	0.00507886	0.0095026
KRT19	1.01178	2.0164	0.0181291	0.0324786
OR8B3	1.01177	2.01639	0.118093	0.183472
AC074091.13	1.0116	2.01614	0.0594756	0.098977
METTL5	1.01106	2.01539	0.00590742	0.0110147
ATP5B	1.01098	2.01528	0.00435956	0.00818567
COX5A	1.01096	2.01525	0.0264461	0.0464468
MDH2	1.01003	2.01396	0.0163943	0.0295062
TMEM126B	1.00905	2.01258	0.00160695	0.00306579
DDX47	1.00901	2.01252	0.0139214	0.0252324
HTATIP2	1.00881	2.01226	0.008399	0.0155057
RAD51	1.00858	2.01193	0.0108784	0.019908
ITGB4	1.00853	2.01186	0.00168076	0.00320534
COX7B	1.00851	2.01183	0.00780599	0.0144451
C8orf44-SGK3	1.00833	2.01159	0.0798979	0.129599
NIT2	1.00828	2.01151	0.0024103	0.00457624
BRI3	1.00804	2.01118	0.0116012	0.0211765
RPL26L1	1.00774	2.01076	0.0133088	0.0241675
CDK4	1.00757	2.01053	0.00898715	0.0165513
ATP5O	1.00723	2.01005	0.0177614	0.0318487
HSPB9	1.00679	2.00944	0.0421879	0.0721399
CDY2A	1.00669	2.00929	0.319773	0.42413
CCNB1IP1	1.00664	2.00923	0.00114985	0.00219852
DYX1C1	1.0062	2.00862	0.0517055	0.0870576
AP001372.2	1.00614	2.00853	0.121787	0.188618
AC007383.4	1.00603	2.00837	0.0450123	0.0766113
TARS	1.00584	2.00812	0.000148919	0.000286459
SLC3A1	1.00578	2.00803	0.045706	0.0777165
COX7A2	1.00553	2.00768	0.00318589	0.00602167
HCAR2	1.00528	2.00734	0.292949	0.394594
RP11-74E24.2	1.00501	2.00696	0.185129	0.269965
FMNL2	1.00477	2.00663	0.00143368	0.00273749
CYP39A1	1.00469	2.00651	0.00499884	0.00935712
FPGT	1.00467	2.00649	0.0206377	0.0367405
C11orf54	1.00441	2.00612	0.0137268	0.0248952
OR2T7	1.0042	2.00583	0.0629526	0.10433
SEC61G	1.00413	2.00574	0.0036485	0.0068776
NR2F2	1.00409	2.00567	0.0529715	0.0890275
PAX3	1.00394	2.00547	0.0601919	0.100074
OR4C6	1.00388	2.00538	0.0734989	0.120137
RNF128	1.00292	2.00405	0.045776	0.0778241
KIF20A	1.0027	2.00374	0.0092267	0.0169773
RBP4	1.00159	2.0022	0.136339	0.208159
DNAJC12	1.00087	2.0012	0.146618	0.221768
HEPH	1.00082	2.00114	0.00271739	0.00515015
NT5C3A	1.00068	2.00095	0.0112933	0.0206359
GNG5	1.00052	2.00072	0.0111025	0.0202999
MISP	1.00036	2.00049	0.0117802	0.0214945
DEFB1	1.00034	2.00047	0.0124993	0.0227526
TUBA1B	1.00003	2.00004	0.0398339	0.0683595
CNN3	0.999871	1.99982	0.0213017	0.0378643
CD3EAP	0.99952	1.99933	0.0214111	0.0380505
ADIPOR1	0.999127	1.99879	0.0186249	0.0333266
ZFAND1	0.999098	1.99875	0.0103443	0.0189661
PTPDC1	0.999016	1.99864	0.00114197	0.00218352
ST3GAL4	0.998609	1.99807	0.0199639	0.0356001
USMG5	0.998287	1.99763	0.0112162	0.0205009
ZNF121	0.997974	1.99719	0.00746423	0.0138308
SOX2	0.997917	1.99711	0.0492943	0.0833089
WIPI1	0.997897	1.99709	0.0100787	0.0184962
NAA20	0.997849	1.99702	0.0202525	0.0360915
CPNE2	0.997536	1.99659	0.012194	0.0222158
TUBG1	0.997506	1.99654	0.0156948	0.0283
MCUR1	0.997299	1.99626	0.00163008	0.00310961
CLTB	0.997222	1.99615	0.00373892	0.0070446
RHEB	0.997145	1.99605	0.0118755	0.0216609
TMEM261	0.997116	1.99601	0.00609506	0.0113565
PARD3	0.997109	1.996	0.00655856	0.0121969
SCAND3	0.997067	1.99594	0.123663	0.191109
FCGBP	0.99681	1.99558	0.104426	0.164534
MRPL12	0.996547	1.99522	0.0113762	0.0207842
RBM20	0.996401	1.99502	0.099292	0.157322
EGFR	0.996372	1.99498	0.0442866	0.075474
COPS8	0.996045	1.99452	0.0572755	0.0956241
LSM3	0.996007	1.99447	0.0284263	0.0497327
OR2A4	0.995767	1.99414	0.32243	0.426988
MLTK	0.995682	1.99402	0.0033139	0.00625872
ANAPC15	0.995647	1.99398	0.00730099	0.0135374
TUBB4B	0.995629	1.99395	0.0025967	0.00492512
MUC1	0.995432	1.99368	0.0194299	0.0346993
SYBU	0.995228	1.9934	0.0379069	0.0652386
VDAC3	0.994683	1.99264	0.00467169	0.00875665
BYSL	0.994648	1.99259	0.00201529	0.00383584
HDAC1	0.994031	1.99174	0.0252246	0.0444191
ARL6IP6	0.994003	1.9917	0.0175655	0.0315081
POLR2H	0.993938	1.99161	0.000763695	0.00146343
CPA6	0.992958	1.99026	0.00261007	0.00495016
OR8D4	0.992941	1.99024	0.190834	0.276809
FAM13A	0.992888	1.99017	0.00973051	0.0178759
BRIX1	0.99287	1.99014	0.0166001	0.0298617
ENAH	0.992849	1.99011	0.0384239	0.0660675
SLC25A4	0.992809	1.99006	0.00299075	0.00566007
SLC10A4	0.99255	1.9897	0.0544776	0.0913621
DSC3	0.992513	1.98965	0.0156694	0.0282569
COX7A2L	0.99247	1.98959	0.0214373	0.0380959
NUF2	0.992319	1.98938	0.0140797	0.0255064
AC098824.6	0.992248	1.98928	0.066872	0.110254
NUDC	0.992242	1.98927	0.000286678	0.000550936
OR2B2	0.99218	1.98919	0.12569	0.193749
LIPH	0.992053	1.98901	0.040695	0.069744
IMMP2L	0.991517	1.98827	0.00287244	0.00544007
UBE2T	0.990853	1.98736	0.0126929	0.0230875
NEDD4L	0.990787	1.98727	0.00516764	0.00966463
GLB1	0.990562	1.98696	0.00445232	0.00835522
LGMN	0.990176	1.98643	0.0172853	0.0310295
EXOSC7	0.990098	1.98632	0.00329261	0.00621912
LYPD8	0.990095	1.98632	0.14063	0.21393
DECR1	0.988923	1.9847	0.0251611	0.0443194
CYC1	0.988854	1.98461	0.00320838	0.00606299
CETN2	0.988409	1.984	0.00731651	0.0135654
MSRB1	0.988364	1.98393	0.00482681	0.00904037
YIPF6	0.988304	1.98385	0.000312198	0.000599861
RPS27L	0.987961	1.98338	0.0327968	0.056912
IGKV1D-22	0.987565	1.98284	0.157629	0.236187
OSER1	0.987554	1.98282	0.000272477	0.00052368
DUSP23	0.987277	1.98244	0.00357946	0.00674989
SPATA31C1	0.987161	1.98228	0.12422	0.191871
MED30	0.987087	1.98218	0.00511187	0.00956187
PABPC3	0.986436	1.98128	0.122734	0.189875
EIF3M	0.986356	1.98118	0.00734874	0.0136234
ZKSCAN4	0.986236	1.98101	0.0467513	0.0793513
NME1-NME2	0.986161	1.98091	0.00155075	0.00295916
MRPS2	0.986114	1.98084	0.0339971	0.0588782
SPINK5	0.985932	1.98059	0.0236652	0.0418221
FAM86HP	0.985746	1.98034	0.0145175	0.0262674
ACAA2	0.985717	1.9803	0.0329468	0.057155
GIPC2	0.985644	1.9802	0.00277468	0.00525716
NEK2	0.985589	1.98012	0.0480894	0.0814502
IPO4	0.985315	1.97975	0.0126419	0.0229984
PAFAH1B3	0.985273	1.97969	0.00238716	0.00453364
ZWINT	0.985123	1.97948	0.0198111	0.0353397
TROAP	0.984933	1.97922	0.00440413	0.00826748
AC116050.1	0.984919	1.9792	0.0805156	0.130473
RP11-419C5.2	0.984803	1.97904	0.0868385	0.139595
LPCAT2	0.984775	1.979	0.00243379	0.00462038
OR1L3	0.984586	1.97875	0.327702	0.43269
BCCIP	0.984217	1.97824	0.00728847	0.0135151
TAS2R10	0.983898	1.9778	0.0665187	0.109727
MET	0.983897	1.9778	0.0226351	0.0401023
OSTCP1	0.98373	1.97757	0.206057	0.294791
ZNF556	0.983536	1.97731	0.0406985	0.0697465
MRP63	0.983519	1.97728	0.012588	0.0229076
SLC5A1	0.983423	1.97715	0.00706905	0.0131205
AXIN2	0.983307	1.97699	0.0115497	0.0210884
MBIP	0.983207	1.97685	0.0762357	0.124189
TBC1D2	0.982603	1.97603	0.00436969	0.00820416
ARHGAP12	0.982354	1.97569	0.0159134	0.0286764
PEMT	0.982341	1.97567	0.0193776	0.0346113
FAM135A	0.981917	1.97509	0.0172246	0.0309235
YIPF3	0.981159	1.97405	0.0380962	0.065543
PGAM1	0.981119	1.974	0.0608344	0.101059
HIBADH	0.980912	1.97371	0.0287126	0.0502138
OR2L2	0.980416	1.97303	0.0653965	0.108037
AGBL2	0.980306	1.97288	0.0181572	0.0325249
SPATA31B1	0.979564	1.97187	0.169021	0.251098
RPE	0.979409	1.97166	0.00459266	0.008613
LSM5	0.979167	1.97133	0.0071746	0.0133112
ATP5J	0.979131	1.97128	0.0100934	0.0185207
IFRD1	0.978985	1.97108	0.0131251	0.0238466
STRADB	0.978527	1.97045	0.0169971	0.0305379
FAM175B	0.978015	1.96975	0.0195648	0.0349229
COA3	0.977567	1.96914	0.0115837	0.021146
KIF2C	0.976933	1.96828	0.00684374	0.0127125
RPF1	0.97582	1.96676	0.0277697	0.0486621
GCA	0.975591	1.96645	0.0135998	0.0246751
PSMB5	0.975588	1.96644	0.00811169	0.0149954
MATN2	0.975389	1.96617	0.00779845	0.0144316
SPIN2B	0.975259	1.96599	0.00999768	0.0183515
GCFC2	0.975153	1.96585	0.0301517	0.0525825
DPY30	0.975125	1.96581	0.0255509	0.0449608
NDUFAF6	0.975117	1.9658	0.00213302	0.00405739
TRAP1	0.974929	1.96554	0.00226892	0.00431191
TXNDC17	0.974862	1.96545	0.00776986	0.0143801
AC093668.2	0.974823	1.9654	0.121712	0.188522
CCT8	0.974591	1.96508	0.00458375	0.00859655
BCAS1	0.973943	1.9642	0.0194099	0.0346669
ATP6V0C	0.973818	1.96403	0.00245573	0.0046605
UMPS	0.973727	1.96391	0.00717625	0.0133139
OR8U1	0.973489	1.96358	0.104553	0.164698
FAM86C2P	0.973173	1.96315	0.0337307	0.05845
KRTAP4-6	0.972813	1.96266	0.0276331	0.0484373
MTUS1	0.972567	1.96233	0.0327215	0.0567915
ACOT1	0.97226	1.96191	0.0337826	0.0585329
LIG4	0.971309	1.96062	0.147347	0.222706
CBWD1	0.971088	1.96032	0.000781666	0.00149757
PDHA1	0.970829	1.95997	0.0031248	0.00590814
CXADR	0.970718	1.95982	0.00209301	0.00398221
FDPS	0.970565	1.95961	0.000880824	0.0016862
NCOA5	0.970387	1.95937	0.0230971	0.0408607
SLC25A3	0.970347	1.95931	0.00274719	0.00520559
CGB1	0.969917	1.95873	0.0604137	0.100408
PSMB7	0.969738	1.95849	0.00894631	0.0164793
LMO7	0.969583	1.95828	0.00220971	0.00420064
SESTD1	0.969576	1.95827	0.00334185	0.00631046
HADH	0.969059	1.95756	0.0149611	0.0270295
IGKV1D-43	0.968944	1.95741	0.175262	0.258763
KRTAP5-11	0.968759	1.95716	0.216531	0.307113
MYH4	0.968754	1.95715	0.0962102	0.153
UGGT2	0.968303	1.95654	0.00175815	0.00335104
DHRS1	0.968173	1.95636	0.0160137	0.0288499
AURKA	0.968167	1.95635	0.0214541	0.0381223
CNIH4	0.968142	1.95632	0.0179015	0.0320888
TCEA3	0.967764	1.95581	0.0216	0.0383708
IFT172	0.967179	1.95501	0.00867813	0.0160052
NIF3L1	0.967163	1.95499	0.00154235	0.00294351
OR5H2	0.966825	1.95453	0.0812989	0.131607
ARHGAP5	0.966808	1.95451	0.0435155	0.0742672
SOD1	0.96668	1.95434	0.00799056	0.0147762
OR8G1	0.966597	1.95423	0.157368	0.235846
RP1	0.966473	1.95406	0.14756	0.222957
UCK2	0.966376	1.95393	0.0151959	0.0274416
NDUFB9	0.965213	1.95235	9.49205e-05	0.000182655
PAGE2	0.964996	1.95206	0.103703	0.163547
PTPRK	0.964688	1.95164	0.0119542	0.0217954
LPCAT3	0.964125	1.95088	0.0692389	0.113786
TK1	0.963703	1.95031	0.0284134	0.0497132
RPL17P50	0.963674	1.95027	0.212748	0.302609
XPOT	0.963449	1.94997	0.00153906	0.00293734
2020-09-10	0.963448	1.94996	0.0152849	0.0275964
GDAP1	0.963412	1.94992	0.0347862	0.0601717
PIGF	0.963124	1.94953	0.0109027	0.0199487
H2AFZ	0.962939	1.94928	0.00635412	0.0118262
GDI2	0.962829	1.94913	0.0148322	0.0268134
C16orf80	0.962561	1.94877	0.00504795	0.00944629
CRYL1	0.962333	1.94846	0.0200246	0.0357051
NOP16	0.962246	1.94834	0.0020349	0.00387279
CCL3L3	0.962209	1.94829	0.0943476	0.150399
CCT7	0.962181	1.94825	0.000675445	0.00129492
TDGF1	0.962081	1.94812	0.0279988	0.0490396
ZIC2	0.961972	1.94797	0.0689633	0.113368
TNPO3	0.961696	1.9476	0.0165921	0.0298492
FAM127B	0.961387	1.94718	0.0518371	0.087248
PSMB2	0.960995	1.94665	0.0143771	0.0260264
OR10T2	0.960989	1.94664	0.199498	0.287071
PPP2CB	0.960742	1.94631	0.0409797	0.0702007
DHRS7B	0.960373	1.94581	0.0018173	0.00346276
HNRNPCP5	0.960258	1.94566	0.300344	0.402593
PPAT	0.960242	1.94564	0.0201673	0.0359485
KDELR3	0.96021	1.94559	0.0396602	0.0680776
ZNF728	0.959979	1.94528	0.169141	0.251228
PPID	0.959767	1.945	0.0192551	0.0344021
CHRNA7	0.959569	1.94473	0.0600257	0.0998177
SLC19A2	0.959427	1.94454	0.0927878	0.148166
SUOX	0.95907	1.94406	0.0533887	0.0896765
CENPU	0.958956	1.9439	0.0403336	0.0691637
ICT1	0.958771	1.94365	0.00213805	0.00406656
MIF	0.958667	1.94351	0.00314201	0.00594029
CCNA2	0.958661	1.94351	0.0201266	0.0358793
TRAV30	0.958601	1.94342	0.214217	0.304312
FAM27E1	0.958107	1.94276	0.163113	0.243289
OR1D5	0.957714	1.94223	0.265122	0.363381
ALG3	0.957466	1.9419	0.000370793	0.000712161
NAE1	0.957452	1.94188	0.00606746	0.0113069
IPO7	0.957418	1.94183	0.0556756	0.0931818
RNASEH2A	0.957083	1.94138	0.0129052	0.0234611
UGT2B10	0.956939	1.94119	0.167717	0.249319
STOX1	0.956893	1.94113	0.0654708	0.108141
OSBPL1A	0.95685	1.94107	0.109024	0.171001
PPP2R1A	0.956566	1.94069	0.0497644	0.0840384
SLC22A16	0.956508	1.94061	0.052095	0.0876591
SFXN4	0.956182	1.94017	0.00385496	0.00725875
MPZL2	0.956078	1.94003	0.0252303	0.0444263
TOMM22	0.956002	1.93993	0.00802937	0.014847
PDZK1IP1	0.955754	1.93959	0.0144104	0.0260824
COG6	0.955654	1.93946	0.0306879	0.0534532
TTR	0.955541	1.93931	0.0330646	0.0573508
NFU1	0.955006	1.93859	0.0263049	0.0462172
FAM83E	0.954053	1.93731	0.000603262	0.00115715
RAB32	0.953993	1.93723	0.0574255	0.0958524
SLC6A8	0.953768	1.93692	0.000155588	0.000299256
COPS5	0.953746	1.93689	0.0218047	0.038706
DPP3	0.953717	1.93686	0.00447111	0.00838885
IGKV1OR2-108	0.95366	1.93678	0.118227	0.183663
AC004951.6	0.953608	1.93671	0.0887493	0.142349
RAET1L	0.953471	1.93653	0.00361233	0.00681076
ZNF181	0.953173	1.93613	0.0273397	0.047945
LY6G6D	0.952878	1.93573	0.0561106	0.0938486
MRPS18B	0.951689	1.93414	0.00893058	0.0164513
GOLGA6L19	0.951429	1.93379	0.124929	0.192766
MTNR1A	0.951329	1.93365	0.182911	0.267357
MRPL48	0.951326	1.93365	0.00839543	0.0154996
PNPLA4	0.951308	1.93363	0.0366321	0.0631896
DLGAP5	0.951185	1.93346	0.0187341	0.0335158
DPH6	0.951083	1.93332	0.00518014	0.00968737
PGM1	0.950923	1.93311	0.0488089	0.0825808
OR7C2	0.95088	1.93305	0.156745	0.235044
EEF1A1	0.95082	1.93297	0.0171269	0.0307643
MCCC2	0.950643	1.93273	0.015945	0.0287315
PDIA3	0.950433	1.93245	0.0101018	0.018535
RP11-790I12.1	0.950418	1.93243	0.0873264	0.140298
TCP1P1	0.950409	1.93242	0.114444	0.178491
KCTD9P2	0.950384	1.93239	0.125918	0.194063
FERMT1	0.950298	1.93227	0.00347765	0.00656219
TRABD2A	0.949976	1.93184	0.00723033	0.013412
XKR3	0.949864	1.93169	0.109024	0.171001
EPB41L4B	0.949531	1.93124	0.0140124	0.0253877
CNTN4-AS1	0.949523	1.93123	0.131489	0.201617
UQCRC1	0.949513	1.93122	0.0053341	0.00996982
PSMA3	0.949429	1.93111	0.0102648	0.018825
MAGOH	0.949373	1.93103	0.00613392	0.011427
IFNA8	0.948998	1.93053	0.293318	0.394965
CTD-2006C1.6	0.948599	1.93	0.08647	0.139069
EFNA4	0.948539	1.92992	7.07649e-05	0.0001362
ACSM3	0.948386	1.92971	0.00739864	0.0137119
CCDC34	0.948224	1.9295	0.00252101	0.00478345
ATP2C2	0.948108	1.92934	0.0446046	0.0759712
CHRNA5	0.948097	1.92933	0.0735334	0.120181
PSMA6P1	0.948076	1.9293	0.102435	0.161716
LRTM1	0.947877	1.92903	0.115521	0.179935
MAGEB5	0.947694	1.92879	0.311084	0.414585
PLK4	0.947541	1.92858	0.0338335	0.0586176
OR4A15	0.947359	1.92834	0.250257	0.346418
APTX	0.947354	1.92833	0.0347745	0.060156
NUDT16	0.94728	1.92823	0.0121738	0.0221803
RP11-347C18.1	0.946695	1.92745	0.029562	0.0516086
FAM177B	0.946641	1.92738	0.0631972	0.104685
ALG5	0.946384	1.92704	0.00283931	0.00537803
SEPHS2	0.946225	1.92682	0.0577056	0.0962782
MCTS1	0.945961	1.92647	0.013441	0.0243976
SLC25A1	0.945383	1.9257	0.0123247	0.0224433
SHFM1	0.945182	1.92543	0.0163618	0.0294505
PPIF	0.94497	1.92515	0.0103376	0.0189545
KIF5B	0.944751	1.92486	0.00946142	0.0173948
OIP5	0.944321	1.92428	0.0138098	0.0250371
HMGCS1	0.943998	1.92385	0.0355208	0.0613716
SNRPD1	0.94396	1.9238	0.0123118	0.0224205
SH3RF2	0.943942	1.92378	0.000104109	0.000200309
CDK7	0.943821	1.92362	0.00659478	0.0122618
PYGL	0.943678	1.92342	0.0633606	0.104937
INPP1	0.94346	1.92313	0.00715507	0.0132763
VAPB	0.943414	1.92307	0.0139785	0.0253272
DHRS4	0.9431	1.92265	0.0075036	0.0139011
COX6A1	0.94298	1.9225	0.018159	0.0325273
PPP1R36	0.942786	1.92224	0.0694695	0.114129
ABCC3	0.942496	1.92185	0.00905732	0.0166742
CCDC112	0.942254	1.92153	0.025431	0.0447621
WDYHV1	0.942133	1.92137	0.0105252	0.0192824
VPS35	0.942028	1.92123	0.0395583	0.0679168
ITGB6	0.941911	1.92107	0.0548183	0.0918829
LIPT1	0.941233	1.92017	0.0342717	0.0593376
PSME3	0.941139	1.92004	0.0152867	0.0275984
NDUFS3	0.940874	1.91969	0.00421243	0.00791636
HMMR	0.940788	1.91958	0.0187639	0.033565
DDX11L16	0.940771	1.91955	0.00842106	0.0155459
PIGK	0.939796	1.91826	0.0247262	0.0435958
FH	0.939194	1.91746	0.0227828	0.0403468
CXCL11	0.939118	1.91736	0.0729167	0.119263
PIGP	0.939096	1.91733	0.0263605	0.0463065
FTSJ2	0.938764	1.91689	0.141239	0.214737
ACBD5	0.938456	1.91648	0.010035	0.0184183
CTBP2	0.938298	1.91627	0.0327476	0.0568317
C12orf5	0.938277	1.91624	0.0822674	0.133017
CYP51A1P2	0.938099	1.916	0.125109	0.192996
TMEM33	0.937963	1.91582	0.0457206	0.0777367
APP	0.937942	1.91579	0.00752848	0.0139454
HNRNPH2	0.937802	1.91561	0.0311792	0.0542565
CCDC113	0.937675	1.91544	0.0225297	0.0399242
PARPBP	0.937578	1.91531	0.0197193	0.0351858
PCGF1	0.937572	1.9153	0.00542197	0.0101324
FKBP4	0.937555	1.91528	0.0152751	0.0275794
PARD6B	0.937313	1.91496	0.0984312	0.156094
LDHA	0.936743	1.9142	0.0127569	0.0231981
RNF103	0.936701	1.91415	0.0224491	0.0397875
GTF2B	0.936675	1.91411	0.0434404	0.07415
NDUFA1	0.936119	1.91337	0.00988515	0.0181507
P4HB	0.936008	1.91323	0.0019671	0.00374559
CS	0.935751	1.91289	0.0139676	0.025309
PFDN6	0.935383	1.9124	0.00693393	0.0128742
LAPTM4B	0.935382	1.9124	0.0978137	0.15526
SQRDL	0.93535	1.91235	0.0472997	0.0802068
PTER	0.935323	1.91232	0.0810285	0.131223
DCTN6	0.935321	1.91232	0.0453016	0.0770674
HOOK1	0.935287	1.91227	0.0132646	0.0240917
DPM1	0.934996	1.91188	0.00938649	0.0172614
SUMO1	0.93473	1.91153	0.0352978	0.06101
RP11-603J24.17	0.934453	1.91117	0.00936895	0.0172297
C8orf76	0.93442	1.91112	0.0244178	0.0430811
SDHD_1	0.93429	1.91095	0.035645	0.0615788
PDCL	0.934203	1.91083	0.00986303	0.0181118
TMC4	0.933971	1.91053	0.0052631	0.00983933
MYO1B	0.933917	1.91046	0.0291635	0.0509489
TSPO	0.933749	1.91023	0.0149476	0.027006
LRRIQ4	0.93366	1.91012	0.0838731	0.13536
CASC1	0.933651	1.9101	0.130378	0.200115
CCDC170	0.933254	1.90958	0.0744685	0.121581
LRP6	0.933158	1.90945	0.0205715	0.0366277
CMSS1	0.93304	1.90929	0.00317382	0.00599964
TLCD1	0.933012	1.90926	0.0111975	0.02047
TJP2	0.932941	1.90916	0.00678553	0.012608
CLDN3	0.93281	1.90899	0.0338577	0.0586577
NR1H4	0.932215	1.9082	0.0483879	0.0819103
RP1-27O5.3	0.932182	1.90816	0.0797997	0.129462
MYO10	0.932036	1.90797	0.0242512	0.0428028
IFI6	0.931781	1.90763	0.0145426	0.0263121
TCP1	0.93172	1.90755	0.0069087	0.012829
TIMM13	0.93113	1.90677	0.0125832	0.0228996
RP11-38L15.8	0.930847	1.9064	0.0980369	0.155563
PSMD6	0.930607	1.90608	0.0220734	0.0391625
TNNT1	0.930184	1.90552	0.11615	0.180745
BCMO1	0.930039	1.90533	0.158078	0.236769
DIRC2	0.929543	1.90467	0.0370572	0.0638771
MCFD2	0.929532	1.90466	0.0354572	0.0612728
EPS8L3	0.929254	1.90429	0.0025652	0.00486602
SQSTM1	0.929212	1.90424	0.00112544	0.00215199
TNPO1	0.929163	1.90417	0.014925	0.0269669
STK31	0.92915	1.90415	0.0844616	0.136229
ELMO3	0.929134	1.90413	0.00198552	0.00377968
PGM3	0.928971	1.90392	0.00656478	0.0122076
LINC00173	0.928816	1.90371	0.0729091	0.119254
KCNH5	0.928522	1.90332	0.122053	0.188969
UBE3AP2	0.928478	1.90327	0.0114274	0.020875
SDHB	0.928264	1.90298	0.0137308	0.0249018
WDR77	0.928256	1.90297	0.0104337	0.0191226
LAPTM4A	0.927937	1.90255	0.020074	0.0357898
OR52L1	0.927931	1.90255	0.0616845	0.102373
RFWD2	0.927592	1.9021	0.00449603	0.00843452
SRY	0.927583	1.90209	0.183473	0.268024
CAPZA2	0.927559	1.90206	0.0191187	0.0341657
UFSP2	0.927542	1.90203	0.00790061	0.0146146
POLB	0.927455	1.90192	0.002163	0.00411307
LRP4	0.926983	1.9013	0.0437054	0.0745605
AIG1	0.926817	1.90108	0.0119645	0.0218121
FAM111B	0.926786	1.90104	0.159839	0.239134
H1F0	0.926738	1.90097	0.0849217	0.136853
GTF2H2B	0.926103	1.90014	0.0279597	0.0489743
TDRD7	0.926061	1.90008	0.0445778	0.0759322
OR4C46	0.925846	1.8998	0.116607	0.181334
RP4-639F20.1	0.925836	1.89978	0.184073	0.268717
MIEN1	0.925766	1.89969	0.00535902	0.0100157
ACSL5	0.925669	1.89957	0.00163558	0.00311989
ZC3HC1	0.925588	1.89946	0.0533358	0.0895955
PRPH2	0.925035	1.89873	0.236997	0.330873
MRPS15	0.924814	1.89844	0.000811686	0.00155472
C19orf33	0.924768	1.89838	0.0199242	0.0355326
MAPKAPK5	0.924713	1.89831	0.00319487	0.00603805
TMEM69	0.924633	1.8982	0.00328891	0.00621273
WWC1	0.924405	1.8979	0.00574156	0.0107134
MRPL30_2	0.924353	1.89783	0.0239862	0.0423584
C6orf203	0.924322	1.89779	0.00509526	0.00953143
SNRPE	0.923923	1.89727	0.00138053	0.00263661
OR12D2	0.923903	1.89724	0.202307	0.290249
AARS	0.923607	1.89685	0.0150165	0.0271262
DEFB126	0.923421	1.89661	0.224663	0.316619
CDK1	0.923392	1.89657	0.0268346	0.0470998
GEMIN2	0.923306	1.89646	0.0127065	0.0231101
OR5P3	0.922887	1.89591	0.074746	0.121976
C5orf48	0.922869	1.89588	0.185874	0.270941
PRMT1	0.922654	1.8956	0.00498408	0.0093307
CA1	0.922584	1.89551	0.112503	0.175861
NEK3	0.922579	1.8955	0.00456439	0.00856136
OR52N2	0.922302	1.89514	0.155762	0.233742
IFT74	0.922284	1.89511	0.0039491	0.00743213
GNE	0.921874	1.89458	0.0343118	0.0594018
NDUFC1	0.921825	1.89451	0.0168773	0.0303367
RAB3IP	0.921713	1.89436	0.0291179	0.050878
DPH5	0.921279	1.89379	0.0068935	0.0128012
REXO2	0.920703	1.89304	0.00434565	0.00816034
TCF7L2	0.920405	1.89265	0.0114446	0.0209059
TOMM5	0.919994	1.89211	0.00577904	0.0107812
CDC123	0.919477	1.89143	0.025361	0.0446483
FTSJ1	0.918833	1.89059	0.0165944	0.0298523
OR2AT4	0.918738	1.89046	0.224112	0.315973
TAS2R50	0.918553	1.89022	0.135643	0.207244
UBXN8	0.918179	1.88973	0.0277992	0.0487079
PIGT	0.917675	1.88907	0.0185047	0.0331258
CTD-2196E14.3	0.917637	1.88902	0.0980694	0.15561
CCT3	0.917196	1.88844	0.00381265	0.00718071
SLC25A27	0.916921	1.88808	0.0107488	0.019679
RP11-829H16.3	0.916776	1.88789	0.203695	0.291953
ERH	0.916774	1.88789	0.0194106	0.034667
DCTD	0.916772	1.88789	0.00245268	0.00465502
FAT1	0.916672	1.88776	0.0480322	0.0813606
RRS1	0.916099	1.88701	0.0127116	0.0231178
SLC39A5	0.915812	1.88663	0.0171306	0.0307691
TMEM128	0.915673	1.88645	0.0126594	0.0230288
SMN1	0.915614	1.88637	0.0621657	0.10313
POLR1B	0.915604	1.88636	0.0436642	0.074499
CIAPIN1	0.915587	1.88634	0.00154542	0.00294918
DHX15	0.915299	1.88596	0.0198808	0.0354607
OR4D5	0.915257	1.8859	0.14061	0.213904
BMP2	0.914973	1.88553	0.0654768	0.108148
MAP3K13	0.91479	1.88529	0.0198104	0.0353395
SPA17	0.914644	1.8851	0.0742983	0.121331
C9orf85	0.914527	1.88495	0.00763694	0.0141386
RP5-845O24.3	0.914484	1.88489	0.101778	0.160805
TTC9C	0.914414	1.8848	0.027077	0.0475
OR5H8P	0.914403	1.88479	0.146986	0.222242
METTL1	0.914235	1.88457	0.00913124	0.016806
RGPD3	0.914229	1.88456	0.142392	0.216269
E2F5	0.913637	1.88379	0.0383043	0.0658795
TMTC4	0.913353	1.88342	0.026265	0.0461498
OR8H1	0.913251	1.88328	0.214295	0.304405
PAICSP5	0.913007	1.88297	0.151228	0.227777
CHCHD1	0.912904	1.88283	0.00788427	0.0145853
PSMA5	0.912632	1.88248	0.0128467	0.0233577
CTAGE4	0.912177	1.88188	0.0381083	0.0655599
LSM6	0.912133	1.88183	0.0524617	0.0882298
SIAE	0.91209	1.88177	0.0383736	0.0659887
PTTG1	0.911734	1.88131	0.00781084	0.0144531
GRPEL1	0.911358	1.88082	0.0143766	0.0260264
STX18	0.911308	1.88075	0.0153881	0.0277714
BSCL2	0.910489	1.87968	0.0219436	0.0389442
VBP1	0.910274	1.8794	0.0466914	0.0792591
UAP1	0.910118	1.8792	0.0908784	0.145442
CLYBL	0.910065	1.87913	0.0253658	0.0446555
CAMTA1	0.909984	1.87902	0.0223062	0.0395452
NUFIP1	0.909903	1.87892	0.0352717	0.0609668
TBCCD1	0.909862	1.87887	0.0745525	0.121705
MRPS36	0.909649	1.87859	0.0306624	0.0534118
NUDCD1	0.909553	1.87846	0.00897347	0.0165266
TRIM49B	0.909504	1.8784	0.166499	0.247699
CPT2	0.908965	1.8777	0.0401104	0.0688013
C18orf32	0.908712	1.87737	0.164257	0.244817
JPH1	0.90857	1.87718	0.0739425	0.120791
MRPL37	0.908101	1.87657	0.0081874	0.0151296
TTC27	0.907453	1.87573	0.000384212	0.000737838
FAM213A	0.907341	1.87559	0.019184	0.0342793
GOLGA5	0.907237	1.87545	0.0254802	0.0448432
SHMT2	0.907204	1.87541	0.00513777	0.0096097
PLD1	0.906925	1.87505	0.0205457	0.0365858
PRAMEF26	0.906898	1.87501	0.32004	0.424415
GHR	0.906833	1.87493	0.0846171	0.136442
SOX4	0.906811	1.8749	0.0176462	0.0316489
TBPL1	0.90658	1.8746	0.00651419	0.0121159
YWHAZ	0.906457	1.87444	0.0044087	0.00827579
POU5F1	0.906279	1.87421	0.0110357	0.0201864
ODC1	0.906118	1.874	0.0171947	0.0308774
SEPW1	0.905659	1.8734	0.00851858	0.0157209
MTERFD1	0.905606	1.87333	0.0406361	0.0696493
EPHX4	0.905093	1.87267	0.0326163	0.056614
CD55	0.904652	1.87209	0.0400872	0.0687676
PPIH	0.904632	1.87207	0.00583853	0.0108887
COX6A1P2	0.90425	1.87157	0.12643	0.194732
TCFL5	0.904223	1.87154	0.0438548	0.0747956
TMEM14C	0.904212	1.87152	0.00387838	0.00730142
XIST	0.904146	1.87144	0.122299	0.189289
NTHL1	0.90407	1.87134	0.0121969	0.0222204
AC011322.1	0.903756	1.87093	0.169023	0.251098
PLOD1	0.903668	1.87082	0.0175627	0.031506
PSMD1	0.903667	1.87081	0.0112335	0.020531
BCL10	0.903645	1.87079	0.0518022	0.0871943
PRKCI	0.903546	1.87066	0.0429697	0.0733877
TERF1P3	0.903318	1.87036	0.0491167	0.0830417
UTP11L	0.903087	1.87006	0.0196543	0.0350741
SEC23B	0.902725	1.86959	0.0137032	0.024854
AP000304.12	0.902397	1.86917	0.352665	0.446063
OR6C65	0.902125	1.86882	0.123593	0.19103
EXOSC3	0.902041	1.86871	0.000931153	0.00178178
TMEM51	0.902005	1.86866	0.0319031	0.0554495
RPL7L1	0.901984	1.86863	0.00481854	0.00902517
CNKSR1	0.901585	1.86812	0.00830551	0.01534
ZNF823	0.901504	1.86801	0.00604401	0.011265
TAS2R4	0.901471	1.86797	0.11424	0.178233
ERBB3	0.901214	1.86764	0.0033021	0.00623683
GAGE2B	0.901198	1.86762	0.471718	0.55137
SPATA31A5	0.900988	1.86734	0.219729	0.310885
RFPL4AL1	0.90089	1.86722	0.251268	0.347526
PSMC6	0.900847	1.86716	0.00519698	0.00971824
COPZ1	0.900814	1.86712	0.00170876	0.00325808
OR2T3	0.900776	1.86707	0.0570182	0.0952303
GTF2A2	0.900683	1.86695	0.0203439	0.0362442
PRR11	0.900683	1.86695	0.0298948	0.0521581
TINAG	0.900483	1.86669	0.0669745	0.110407
TACC2	0.900309	1.86647	0.0272809	0.0478462
PCDH20	0.900306	1.86646	0.0968276	0.15388
ZNF676	0.899918	1.86596	0.188044	0.273552
FASTKD3	0.899789	1.86579	0.0715756	0.117282
LYPLAL1	0.89974	1.86573	0.0563693	0.0942501
CEP70	0.899695	1.86567	0.0177304	0.031796
MIS18A	0.899583	1.86553	0.0211102	0.0375313
CLCN2	0.899552	1.86549	0.0224365	0.0397663
CCDC51	0.899501	1.86542	0.0362948	0.0626433
MRPL27	0.899219	1.86506	0.0287532	0.0502786
HOXA5	0.898987	1.86476	0.101598	0.160561
TMC5	0.898862	1.86459	0.0217727	0.0386515
HEMGN	0.898764	1.86447	0.163143	0.243326
UQCRFS1P2	0.898761	1.86446	0.188229	0.273766
KCNQ1	0.89874	1.86444	0.00912668	0.0167981
TTC4	0.898655	1.86433	0.00341551	0.0064466
LIAS	0.898627	1.86429	0.0014994	0.00286212
PARL	0.898624	1.86429	0.00503174	0.00941717
AVPI1	0.898599	1.86425	0.0402376	0.0690094
FAM117B	0.898566	1.86421	0.0417419	0.0714408
ARL4A	0.89847	1.86409	0.000912062	0.00174554
ZNF417	0.898283	1.86385	0.0569475	0.095126
OR5T3	0.898274	1.86383	0.197496	0.284615
LGALS9	0.898263	1.86382	0.153324	0.230605
NDUFB6	0.898212	1.86375	0.0330983	0.0574076
HSFX1	0.898136	1.86366	0.123097	0.190351
ANO10	0.897712	1.86311	0.0179493	0.0321695
TRIM53BP	0.897629	1.863	0.122257	0.189228
OR6C76	0.897509	1.86285	0.241274	0.335986
CTB-189B5.3	0.897388	1.86269	0.25009	0.346229
CBY1	0.897378	1.86268	0.0545432	0.0914588
RAD51AP1	0.897247	1.86251	0.0278152	0.048733
DGUOK-AS1	0.897172	1.86241	0.023255	0.0411325
CACYBPP1	0.897149	1.86238	0.265961	0.364281
KARS	0.897148	1.86238	0.00509745	0.00953522
PTK2	0.89704	1.86224	0.00790236	0.0146173
CD164	0.897024	1.86222	0.0118869	0.0216801
QDPR	0.89671	1.86182	0.0923602	0.147552
HAT1	0.896684	1.86178	0.0305435	0.0532243
MYO1E	0.896365	1.86137	0.0185601	0.0332189
MAGEF1	0.896187	1.86114	0.00863297	0.0159249
BAG1	0.896116	1.86105	0.00191903	0.00365495
NDUFS2	0.896105	1.86103	0.0155083	0.0279787
TM9SF2	0.895664	1.86047	0.0178035	0.031921
WDR74	0.89564	1.86043	0.000892374	0.0017082
CDC42BPA	0.895591	1.86037	0.0250409	0.0441211
PIN4	0.895501	1.86026	0.0271951	0.0477
GPHN	0.89487	1.85944	0.0641642	0.106171
KIFC1	0.894786	1.85933	0.0527146	0.0886371
HOMER1	0.894601	1.8591	0.00391337	0.00736657
PDCD2	0.894201	1.85858	0.00356738	0.00672799
GRHPR	0.89401	1.85833	0.0025303	0.00480044
ASPH	0.893459	1.85762	0.00678794	0.0126121
RPLP0P6	0.893155	1.85723	0.0201523	0.0359239
ECM1	0.893094	1.85715	0.0394874	0.0678011
NUDT8	0.892934	1.85695	0.0284749	0.0498132
TMEM5	0.892695	1.85664	0.0615162	0.102114
CCDC11	0.892477	1.85636	0.146452	0.221561
ZNF711	0.892412	1.85628	0.0267655	0.0469879
EIF5A	0.892251	1.85607	0.00808751	0.0149526
FAM47C	0.892161	1.85595	0.386631	0.469143
MCAT	0.891802	1.85549	0.0181344	0.0324872
NDUFB2	0.891702	1.85536	0.0155552	0.0280571
NDUFS5	0.891562	1.85518	0.00326914	0.0061762
TIMMDC1	0.891457	1.85505	0.00223233	0.00424295
RRM1	0.89133	1.85488	0.0541453	0.0908391
APOBEC2	0.89132	1.85487	0.182022	0.266415
MTIF2	0.891078	1.85456	0.00568847	0.0106167
CHCHD2	0.891032	1.8545	0.00508697	0.00951652
SNRPD3	0.890959	1.85441	0.0154491	0.0278779
OR1S1	0.890935	1.85438	0.293442	0.395089
TJP3	0.890784	1.85418	0.0015989	0.00305085
MRPL9	0.890763	1.85416	0.00286555	0.00542738
PIGM	0.890524	1.85385	0.0936064	0.149353
AP006222.2	0.890477	1.85379	0.110096	0.172524
LIMA1	0.890086	1.85329	0.021469	0.0381464
SUCLG1	0.889602	1.85266	0.0174393	0.0312953
CTC-241N9.1	0.889251	1.85221	0.0571687	0.0954652
MACC1	0.889201	1.85215	0.02577	0.0453284
POTEI	0.889114	1.85204	0.0455171	0.0774157
DSTN	0.888723	1.85154	0.0171276	0.0307646
RPS2P46	0.888541	1.8513	0.00935708	0.0172107
CCDC68	0.888343	1.85105	0.0175446	0.0314755
BTF3	0.888238	1.85091	0.0190976	0.0341322
FUCA1	0.887984	1.85059	0.0241245	0.0425897
GPN3	0.887733	1.85027	0.0190783	0.034101
SETD4	0.887462	1.84992	0.00464359	0.00870596
PAPSS2	0.886546	1.84874	0.0208385	0.0370773
PKP4	0.88654	1.84874	0.00278963	0.00528497
COX5B	0.886466	1.84864	0.00293134	0.0055498
NDUFA12	0.886334	1.84847	0.0153461	0.0276991
RP11-1H15.2	0.886241	1.84835	0.0836116	0.134979
F12	0.886201	1.8483	0.00725766	0.0134601
BCAP31	0.886163	1.84825	0.0305661	0.0532602
PXMP2	0.886137	1.84822	0.00492852	0.00922848
MLF2	0.88596	1.84799	0.0236965	0.0418699
GOLGA6L18	0.885913	1.84793	0.0849507	0.136889
HPS6	0.885912	1.84793	0.0927247	0.148077
TMEM167A	0.885422	1.8473	0.0742321	0.121234
CNGA1	0.884881	1.84661	0.04714	0.0799594
TRAF4	0.884742	1.84643	0.000624492	0.0011976
TCN1	0.884569	1.84621	0.279379	0.37943
OR52I1	0.88455	1.84619	0.15457	0.232201
PI4K2A_1	0.884549	1.84619	0.0916623	0.146551
EIF3H	0.884535	1.84617	0.0332378	0.0576322
TAGLN2	0.883907	1.84537	0.00652598	0.0121371
SDSL	0.883831	1.84527	0.00399382	0.00751433
WDR4	0.883559	1.84492	0.00408834	0.00768716
OR10A5	0.883525	1.84488	0.305126	0.407981
MRPL11	0.883409	1.84473	0.0158105	0.0285008
C3orf65	0.883381	1.84469	0.076991	0.125282
ZNF23	0.88331	1.8446	0.120812	0.187303
AIFM1	0.883209	1.84447	0.0321799	0.0559053
RP11-835E18.5	0.883015	1.84423	0.188992	0.274614
HSPB3	0.88269	1.84381	0.0797457	0.129389
PTGES2	0.882573	1.84366	0.00484942	0.00908154
EIF4EBP1	0.88251	1.84358	0.0586305	0.0976887
HMGCR	0.882189	1.84317	0.0270749	0.0474992
SPZ1	0.882175	1.84315	0.254558	0.351295
C11orf49	0.881914	1.84282	0.00703506	0.0130582
SOD2	0.881296	1.84203	0.0887638	0.142362
AC104843.3	0.881154	1.84185	0.191819	0.277917
CCDC77	0.881129	1.84182	0.0627299	0.104003
OR4C16	0.881082	1.84176	0.190161	0.275992
ZNF165	0.880999	1.84165	0.034787	0.0601717
RP11-159H3.1	0.880992	1.84164	0.0472214	0.0800812
DNAJC15	0.880987	1.84163	0.0197947	0.0353126
ZNF330	0.880927	1.84156	0.0236787	0.0418396
PRRC1	0.880802	1.8414	0.0229	0.0405444
RBM12B-AS1	0.880765	1.84135	0.129591	0.199055
PDCD10	0.880525	1.84105	0.0439638	0.0749749
RPL10L	0.880404	1.84089	0.149793	0.225894
MRPL42	0.880357	1.84083	0.0331719	0.0575284
SCIN	0.880252	1.8407	0.0280369	0.0490991
PLGLA	0.88013	1.84054	0.0829485	0.134025
GPI	0.880115	1.84052	0.0116783	0.0213131
TALDO1	0.88011	1.84052	0.00724688	0.0134419
UACA	0.879932	1.84029	0.0226119	0.0400624
ORC4	0.879821	1.84015	0.00672924	0.012507
IMPDH1	0.879583	1.83984	0.0482374	0.0816723
ANAPC13	0.879542	1.83979	0.0142354	0.0257781
INSIG1	0.879417	1.83963	0.0141171	0.0255687
LAMTOR3	0.879279	1.83946	0.00205982	0.00391969
ZFHX3	0.879167	1.83931	0.116944	0.181804
NUP37	0.878941	1.83903	0.0434018	0.0740905
PSMC2	0.878737	1.83876	0.0180585	0.0323573
NCBP2	0.878315	1.83823	0.0139695	0.0253116
GTF2E2	0.878237	1.83813	0.0150256	0.0271418
CAPZA1	0.878235	1.83813	0.0316221	0.0549808
LEAP2	0.878046	1.83788	0.0592275	0.0986096
TAF1A	0.8778	1.83757	0.0636724	0.105424
KDM1A	0.877217	1.83683	0.0477319	0.080885
RP11-29G8.3	0.877178	1.83678	0.0383245	0.0659083
TOMM40	0.877004	1.83656	0.00420297	0.00789935
ENC1	0.876768	1.83626	0.0305853	0.0532904
GTF2H2C	0.87676	1.83625	0.0311153	0.0541551
MRPS25	0.876626	1.83608	0.00521132	0.00974443
FUNDC1	0.876414	1.83581	0.0105106	0.0192586
ERI2	0.876394	1.83578	0.0557344	0.093264
SCML1	0.876372	1.83575	0.0162317	0.0292299
AC005488.11	0.876198	1.83553	0.0982213	0.155808
PARP4	0.876071	1.83537	0.00378229	0.00712469
PSMA1_1	0.876038	1.83533	0.0356588	0.0615989
KCNJ2	0.875312	1.83441	0.116404	0.181053
UGT2A3	0.875223	1.83429	0.182886	0.267334
RHBDF1	0.874797	1.83375	0.0106643	0.0195292
EEF2	0.874563	1.83345	0.0213695	0.0379812
NHP2	0.874315	1.83314	0.000282004	0.000541972
RUVBL1	0.874102	1.83287	0.017513	0.0314207
EPHA2	0.873974	1.8327	0.0236059	0.04172
RP11-26F2.1	0.873752	1.83242	0.180389	0.264508
IMP4	0.873396	1.83197	0.0084256	0.0155533
YWHAE	0.873259	1.8318	0.0125888	0.0229083
EXOSC8	0.873186	1.8317	0.00914509	0.0168304
CCT4	0.873163	1.83167	0.024505	0.0432283
PTPRO	0.873156	1.83167	0.0429238	0.0733137
ACTN4	0.872993	1.83146	0.0260598	0.0458116
RBBP8	0.872961	1.83142	0.0587496	0.0978674
ARL1	0.872858	1.83129	0.0242588	0.0428144
PRAMEF4	0.872835	1.83126	0.185606	0.27058
DYNLRB1	0.872655	1.83103	0.00231375	0.00439596
TMEM168	0.87248	1.83081	0.0690495	0.1135
PLA2G4A	0.872447	1.83077	0.0910093	0.145632
RP11-386G11.10	0.872436	1.83075	0.0139565	0.0252911
DNMBP	0.872397	1.8307	0.0165044	0.0296969
PTGES3	0.871965	1.83015	0.0166048	0.0298682
MAP2K6	0.871953	1.83014	0.0417686	0.0714822
PTBP3	0.871938	1.83012	0.0406988	0.0697465
SLMO2	0.871563	1.82964	0.0112781	0.0206088
CHMP4B	0.871483	1.82954	0.0014314	0.0027333
ALKBH1	0.871422	1.82947	0.174784	0.258344
POLR1D	0.871324	1.82934	0.00196129	0.00373491
BPNT1	0.871109	1.82907	0.000950452	0.00181859
SCP2	0.870552	1.82836	0.0510333	0.0860102
ST13P19	0.870034	1.82771	0.172376	0.255409
CTNNB1	0.870021	1.82769	0.00312933	0.0059165
BTNL8	0.869989	1.82765	0.0505585	0.0852773
NDUFA4	0.869838	1.82746	0.0205694	0.0366257
FBXO22	0.869668	1.82724	0.0022712	0.00431611
HSFX2	0.869144	1.82658	0.135087	0.206497
IARS2	0.8688	1.82614	0.03475	0.0601207
CETN3	0.868676	1.82599	0.0313288	0.0545054
OR7A5	0.868613	1.82591	0.174748	0.258337
SLC29A2	0.868596	1.82589	0.0506961	0.0854894
KIAA1143	0.868391	1.82563	0.0732908	0.119828
PHGDH	0.868371	1.8256	0.0517194	0.0870694
AMBN	0.868195	1.82538	0.0322057	0.0559466
NDUFB4	0.868079	1.82523	0.0306395	0.0533769
CAMK2N1	0.868066	1.82521	0.0670665	0.11054
GSTM3	0.867954	1.82507	0.12692	0.195393
WDR34	0.867585	1.82461	0.0121259	0.0220952
RPL5P27	0.867157	1.82406	0.164913	0.245669
TTC19	0.867004	1.82387	0.0557036	0.0932207
SPNS2	0.867004	1.82387	0.022036	0.0390996
NUDT12	0.866984	1.82385	0.0230279	0.0407482
[truncated: 7,453 more rows]

## Sheet: I-MDSC_vs_APC
Probesets	log2_fold-I-MDSC_vs_APC	fold-I-MDSC_vs_APC	rawp-I-MDSC_vs_APC	adjp-I-MDSC_vs_APC
IGKC	8.59402	386.419	0.00010205	0.00019748
IGLC2	8.58225	383.28	0.000276028	0.000531725
AC096579.7	8.52239	367.7	9.81135e-05	0.000189906
IGHA1	8.46755	353.986	0.000125736	0.000243118
IGJ	7.73987	213.763	0.000376999	0.000724877
IGLC3	7.65117	201.017	0.000253775	0.000489055
IGHG1	7.57676	190.911	0.000544245	0.0010436
IGKV1D-39	7.47124	177.446	0.000568113	0.00108872
TRDC	7.41342	170.476	0.000110766	0.000214317
IGKV1-33	7.33014	160.913	0.000115402	0.000223235
IGHG2	7.31334	159.05	0.0049014	0.00905096
GZMA	7.23375	150.513	0.000824573	0.00157471
IGHG3	7.10183	137.361	0.00173597	0.0032817
IGKV1-5	6.94696	123.38	0.00534663	0.00984388
IGLV2-14	6.77043	109.17	0.00393429	0.00731066
CD3D	6.61437	97.9767	0.00293962	0.00550148
IGLV1-40	6.6027	97.1879	0.00329633	0.00615073
IGLV1-44	6.48952	89.8545	0.00528024	0.00972504
IGHG4	6.45297	87.6066	0.000717217	0.00137146
IGLV2-8	6.4184	85.5325	0.0114657	0.020494
TRAC	6.41744	85.4755	0.00102301	0.00194935
IGLV3-1	6.35468	81.8371	0.00276642	0.00518406
IGKV2D-28	6.30244	78.9266	0.0013257	0.00251724
IGKV2-28	6.28119	77.7725	0.00762037	0.013864
IGHM	6.23616	75.3828	0.00471661	0.00871921
IGHA2	6.2165	74.3623	0.00840443	0.0152296
TRBC2	6.14789	70.9088	0.00340407	0.00634705
IGLV2-18	6.10221	68.6985	0.0226636	0.0389872
KLRC2	6.09684	68.4434	0.000319902	0.000615728
IGLV2-11	6.09012	68.1253	0.00964824	0.0173869
IGKV4-1	6.06723	67.0528	0.00871083	0.0157653
IGKV1-39	5.94015	61.3992	0.00613588	0.0112479
KLRB1	5.85591	57.9169	0.00366037	0.00681241
IGHV4-39	5.78956	55.3135	4.98146e-05	9.65687e-05
IGLV1-47	5.68018	51.2748	0.0174074	0.0304014
IGKV1-12	5.65439	50.3664	0.00589146	0.0108149
GZMB	5.58775	48.0927	0.000932771	0.00177904
IGHV3-30	5.57848	47.7848	0.00462525	0.00855525
IGKV3-11	5.51	45.5695	0.0248681	0.0425224
CD3G	5.46227	44.0867	0.00105993	0.00201857
IGKV3-20	5.41819	42.76	0.0173427	0.0302949
GNLY	5.27876	38.8208	0.000308409	0.000593766
IGLV3-19	5.27005	38.5873	0.0010578	0.00201466
IGKV1-9	5.23428	37.6422	0.00313434	0.00585754
KLRC1	5.20281	36.83	0.000711807	0.00136116
IGLC1	5.17023	36.0076	0.0518369	0.0830106
ITM2A	5.15667	35.6706	0.00213621	0.00402161
CD96	5.15659	35.6687	0.00150907	0.00285978
IGKV2-30	5.15446	35.6161	0.0116108	0.0207413
HBB	5.14016	35.265	0.00316784	0.00591805
CD8A	5.11755	34.7164	0.00225273	0.00423683
IGLV1-51	5.11363	34.6223	0.0188595	0.0327947
IGLL5	5.10778	34.4821	0.046268	0.0749339
IGKV3-15	5.10361	34.3827	0.010344	0.0185844
IGLV3-10	4.99972	31.9938	0.0101181	0.0181974
SKAP1	4.98227	31.6091	0.000367555	0.000706835
IGKV1-6	4.9627	31.1834	0.0145208	0.0256335
IGHV1-69	4.90374	29.9345	0.00298601	0.00558576
CD2	4.80665	27.9863	0.00321611	0.00600551
IGHV3-15	4.78627	27.5938	0.00133099	0.00252711
HBA2	4.72092	26.3717	0.0313878	0.0526835
IGKV1-27	4.67315	25.5129	0.0619624	0.09735
BMP4	4.63594	24.8633	0.00201894	0.00380468
TGFBR3	4.5784	23.8912	6.11756e-05	0.000118549
LCK	4.57827	23.889	0.00023996	0.000462617
CTB-167B5.1	4.54796	23.3923	0.0088878	0.0160697
IGHV3-7	4.52567	23.0337	0.0113261	0.0202577
SYNE2	4.48179	22.3436	0.000210408	0.000405928
CPA3	4.43023	21.5592	0.0041485	0.00769706
MZB1	4.37911	20.8086	0.000206435	0.000398341
IGLV3-21	4.37453	20.7426	0.00997103	0.017939
RORA	4.34968	20.3885	0.000562836	0.00107882
PTGDR	4.33021	20.1151	0.000417912	0.000802873
KLRC4	4.30067	19.7075	0.00828767	0.0150255
RP11-96C23.11	4.29349	19.6097	0.0041592	0.00771619
IGHV1OR15-1	4.24253	18.9291	0.0138146	0.0244646
IGLV6-57	4.23055	18.7726	0.00738568	0.0134519
CCL15-CCL14	4.20832	18.4855	0.00138249	0.00262319
GZMH	4.18271	18.1602	0.0146509	0.025849
IGHV3-21	4.15735	17.8438	0.0158767	0.027873
RP3-370M22.8	4.15669	17.8357	0.00508839	0.00938252
ARHGEF35	4.15513	17.8164	0.000193724	0.000373915
KLRK1	4.14851	17.7348	0.0127724	0.0227024
IGHV3-74	4.13939	17.6231	0.00549683	0.0101124
IGHV3-23	4.13577	17.5789	0.0280712	0.0475574
KLRD1	4.13294	17.5444	0.00160308	0.00303466
IGHV1-18	4.13183	17.531	0.0248578	0.0425074
IGKV1D-12	4.12732	17.4762	0.0234537	0.0402529
GZMK	4.12573	17.4569	0.00615569	0.0112817
XCL2	4.11429	17.319	0.00177947	0.00336239
CDH17	4.04989	16.5629	0.00909622	0.0164326
SELENBP1	4.03656	16.4107	0.00115533	0.00219844
PRF1	4.01455	16.1622	0.000567398	0.00108738
NKG2-E	3.99469	15.9412	0.00193155	0.00364285
LYPD8	3.98857	15.8737	0.00089583	0.00170926
TSPAN8	3.97938	15.773	0.014918	0.026293
IGHV3-48	3.97874	15.766	0.0353786	0.0587454
KLRC3	3.9598	15.5603	0.00215356	0.00405374
LY6G6D	3.94428	15.3938	9.3654e-05	0.000181292
TRBV20-1	3.93616	15.3074	0.00094848	0.00180853
IGLV3-25	3.92116	15.149	0.0103129	0.0185349
SLC26A3	3.8916	14.8418	0.00351142	0.00654172
INADL	3.8843	14.7669	0.00179182	0.00338507
GPR171	3.84257	14.3459	0.0124328	0.0221261
CYP3A5	3.84139	14.3342	0.00628799	0.011515
AXIN2	3.83453	14.2662	0.00180757	0.00341472
ANKRD20A5P	3.80043	13.933	0.00276035	0.00517285
ANKRD30B	3.79763	13.9059	0.0125328	0.0222958
CHN1	3.79404	13.8713	0.00730717	0.0133135
LMO7	3.79234	13.855	0.00191097	0.00360462
ASS1	3.78147	13.751	0.00669659	0.0122404
CCL5	3.76946	13.637	0.0114298	0.0204344
FAM3D	3.75112	13.4648	0.0142408	0.0251801
GUCY2C	3.74616	13.4186	0.00189701	0.00357876
IGKV1-17	3.74544	13.4118	0.0631721	0.0990136
IGHV1-46	3.72927	13.2624	0.00564792	0.0103844
IGHV1-2	3.72686	13.2403	0.0369212	0.0611101
IGHV4-34	3.68728	12.882	0.00509112	0.0093869
SLC3A1	3.68371	12.8501	0.00064415	0.00123292
GPX2	3.6786	12.8047	0.00826648	0.0149904
ALG1L	3.66148	12.6536	0.00118816	0.00225987
IGKV1D-16	3.65865	12.6289	0.0102464	0.0184224
EPCAM	3.64638	12.5219	0.00629723	0.0115316
ABCB1	3.62251	12.3164	5.91867e-07	1.15119e-06
KIF5C	3.60967	12.2073	0.00046903	0.000900362
KRT19	3.60801	12.1932	0.0145195	0.0256321
ANKRD36BP2	3.60642	12.1798	0.000815316	0.00155718
ATP2C2	3.5825	11.9795	0.0076248	0.0138716
CEACAM5	3.57841	11.9456	0.0330998	0.0553049
TRBV7-6	3.57228	11.895	0.00770371	0.0140081
CKMT1A	3.56801	11.8598	0.0154779	0.0272193
KRT8	3.56489	11.8342	0.00612425	0.0112283
SLFN12L	3.55929	11.7884	0.00440272	0.00815304
IGHV2-5	3.55104	11.7211	0.0296605	0.0500242
KRT18	3.54986	11.7116	0.00581722	0.0106834
PRAC1	3.53393	11.583	0.0114839	0.0205241
TNFRSF17	3.53087	11.5584	0.0138232	0.0244785
IGHV3-9	3.5228	11.4939	0.0487115	0.0784996
DPEP1	3.52164	11.4847	0.00499591	0.00921931
MYO1A	3.51332	11.4187	0.001354	0.00257014
RP11-383M4.6	3.51263	11.4132	0.0655435	0.102303
CKB	3.5036	11.342	0.00024093	0.000464424
CTSW	3.50181	11.3279	0.00160414	0.00303656
C19orf33	3.49604	11.2827	0.00977836	0.0176071
KIAA0125	3.49342	11.2622	0.00162382	0.00307301
OR2A1	3.48068	11.1632	0.0418074	0.0683767
SLC44A4	3.47696	11.1345	0.0180265	0.0314209
PPAP2C	3.45896	10.9964	0.00710884	0.0129619
SALL4	3.4567	10.9792	0.0017826	0.00336819
KIR2DL4	3.44566	10.8955	0.00705927	0.0128772
CTHRC1	3.44081	10.8589	0.0152219	0.0267984
ITGA2	3.43604	10.8231	0.0120996	0.0215607
TSPAN1	3.41929	10.6982	0.0143899	0.0254184
SYTL2	3.41782	10.6872	0.0002403	0.000463241
KRT20	3.41208	10.6448	0.00952354	0.0171713
KLF5	3.40891	10.6214	0.00754223	0.0137283
MUC3A_1	3.40422	10.587	0.0404456	0.0663543
RPL21P7	3.3945	10.5159	0.00738339	0.0134481
CFTR	3.39319	10.5064	0.00377293	0.00701782
L1TD1	3.37874	10.4016	0.00175783	0.00332259
TM4SF5	3.37533	10.3771	0.000638859	0.001223
C4B	3.37368	10.3652	0.00972363	0.0175157
KRTCAP3	3.36683	10.3161	0.0166853	0.0292109
ANKRD18A_2	3.36632	10.3125	0.00549613	0.0101114
DPP4	3.35828	10.2551	0.000677925	0.00129692
COL3A1	3.35117	10.2047	0.018295	0.0318639
IGKV1-16	3.34925	10.1912	0.00588981	0.0108122
FAAH2	3.33463	10.0884	0.000163561	0.000315982
AGR3	3.33324	10.0787	0.0406607	0.0666843
FABP1	3.32963	10.0535	0.0238997	0.0409769
OR2A7	3.32576	10.0266	0.0052789	0.0097229
IGHGP	3.32248	10.0038	0.0202992	0.0351584
EPHX2	3.32132	9.99579	0.00308229	0.0057625
CA9	3.32087	9.99264	0.00119035	0.00226389
USH1C	3.31722	9.96739	0.00117938	0.00224361
PHGR1	3.29609	9.82246	0.00995285	0.0179096
XCL1	3.29287	9.80062	0.0053316	0.00981774
CKMT2	3.28581	9.75274	0.0164502	0.0288208
IGHV3-43	3.2851	9.74794	0.0140338	0.024827
AC024580.1	3.28265	9.73139	0.0463574	0.0750639
GOLGA6L9	3.28065	9.71795	0.0163671	0.0286843
FAM3C2	3.28064	9.71785	0.00534466	0.00984056
MYO6	3.27817	9.70121	0.014394	0.0254244
EPS8L3	3.27238	9.66239	0.00119864	0.00227928
FERMT1	3.26533	9.61528	0.0111995	0.020043
BEX5	3.26107	9.58692	0.00180871	0.00341676
OR4F29	3.26048	9.58303	0.0568881	0.0901624
LGALS4	3.24503	9.48096	0.0130269	0.0231306
CCL15	3.23901	9.44145	0.0143504	0.0253567
CLC	3.23459	9.41255	0.0169642	0.0296811
CD3E	3.22829	9.37154	0.00568664	0.0104529
SLC44A3	3.2265	9.35992	0.0040155	0.00745724
GOLGA6L17P	3.22611	9.35741	0.0143847	0.0254113
UPK3BL	3.22602	9.3568	0.0106668	0.0191294
C4A	3.22107	9.3248	0.0129644	0.0230246
COL1A2	3.21206	9.2667	0.00573531	0.010539
IGHV4-61	3.21002	9.25361	0.0106759	0.0191434
IGKV2D-40	3.1977	9.17493	0.00101714	0.00193836
IGLV7-46	3.19126	9.13409	0.0289509	0.0489087
GOLGA6L18	3.19125	9.13403	0.00420766	0.00780333
OCIAD2	3.19011	9.12679	0.000888152	0.00169478
SGCE	3.17842	9.05316	0.00335105	0.00625042
OR4F3	3.1781	9.05116	0.0566013	0.0897521
IGLV8-61	3.17746	9.04714	0.0648842	0.101392
ANKRD20A11P	3.16666	8.97964	0.0260241	0.0443474
OR2A9P	3.16592	8.97505	0.0365532	0.0605479
VIL1	3.16002	8.93841	0.00763422	0.0138879
PCK1	3.15922	8.93346	0.00066831	0.00127874
GOLGA6L16P	3.14475	8.8443	0.0337441	0.0562804
PARD3	3.14187	8.82665	0.00905375	0.016359
IGKV2D-29	3.13975	8.8137	0.048813	0.0786455
TRAV13-2	3.13946	8.81194	0.00296837	0.00555403
DSP	3.13622	8.79215	0.0075672	0.0137707
DQX1	3.13466	8.78265	0.00350395	0.00652802
TMC5	3.12598	8.73002	0.0052183	0.00961403
RP11-150O12.6	3.11944	8.69049	0.00119399	0.00227059
KIF21A	3.11773	8.68019	0.00761015	0.0138463
CTH	3.1163	8.6716	0.00130053	0.00247025
IGKV1D-17	3.1156	8.66742	0.0241194	0.0413327
TRAV12-3	3.10883	8.62684	0.0111187	0.0199027
OR4F28P	3.09221	8.52804	0.0500079	0.0803713
AGR2	3.09189	8.52615	0.0251779	0.0430178
GOLGA8A	3.08743	8.49983	0.0108615	0.0194628
IGHV1-3	3.08712	8.49799	0.00697183	0.0127262
GUCA2A	3.08095	8.46173	0.00647224	0.0118416
ZEB1	3.07884	8.44935	0.0154452	0.0271675
TFF1	3.07843	8.44695	0.000466561	0.00089571
IGHV1-24	3.06496	8.36844	0.0148352	0.0261566
DDC	3.06059	8.34316	0.00452374	0.00837258
CGN	3.05995	8.33944	0.00827911	0.0150124
PAGE2B	3.0597	8.33797	0.00438498	0.00812123
TC2N	3.05955	8.33712	0.00459498	0.00850116
TXK	3.0557	8.3149	0.00438676	0.00812427
TPSAB1	3.05518	8.31193	0.0256037	0.0436845
MARVELD2	3.04667	8.26305	0.000431513	0.000828894
RP11-302B13.5	3.04636	8.26126	0.00387613	0.00720513
CLRN3	3.04464	8.25138	0.0637382	0.0998035
BCAS2P2	3.03953	8.22226	0.0229605	0.0394627
NOSTRIN	3.03839	8.21572	0.0147317	0.0259853
IGKV2-29	3.03676	8.20648	0.013096	0.0232448
NPR2	3.03165	8.17742	4.08521e-05	7.92315e-05
PRB1	3.03069	8.17202	0.0396296	0.0651579
HOOK1	3.03036	8.17014	0.0191045	0.0331897
SLC12A2	3.0273	8.15281	0.011904	0.0212295
IGHV3-53	3.02193	8.12251	0.0634308	0.0993867
MUC13	3.01512	8.08426	0.00443222	0.00820714
STAP2	3.01345	8.07491	0.00289177	0.00541438
HOXA10	3.00761	8.04231	0.00650006	0.0118906
CTAGE8	3.00641	8.03563	0.000420667	0.00080814
NOX1	3.00518	8.02876	0.018591	0.032353
IGHV3-72	3.00146	8.00812	0.0246508	0.042177
SLPI	3.00011	8.00063	0.0397607	0.0653531
STX19	2.9915	7.95299	0.018433	0.0320907
FKBP11	2.99005	7.94503	0.000210352	0.000405834
IGKV2-24	2.98973	7.94325	0.0550955	0.0876072
SPINK2	2.98216	7.90167	0.00131819	0.00250331
IGHV5-51	2.98185	7.9	0.0551492	0.0876829
PVRL3	2.9762	7.86909	0.00122648	0.00233175
TCEA3	2.97253	7.84914	0.00273454	0.00512549
RAB25	2.97201	7.8463	0.00406942	0.00755471
PTP4A3	2.97002	7.8355	5.48915e-05	0.000106389
PYHIN1	2.96791	7.824	0.00448876	0.0083089
NCR3	2.96652	7.81646	0.00283481	0.00530998
PDZK1IP1	2.9602	7.78234	0.00284553	0.00532953
TM4SF1	2.95884	7.775	0.0269746	0.0458611
ARHGEF34P	2.9474	7.71356	4.26588e-06	8.29359e-06
ASNS	2.93685	7.65739	0.000469333	0.000900913
IGHV4-59	2.93635	7.65471	0.0181701	0.0316578
GOLGA6L19	2.93279	7.63584	0.0191026	0.0331875
IGLV5-45	2.93094	7.62608	0.0686808	0.106592
DKK4	2.92844	7.61289	0.023278	0.0399738
LRRC37A3	2.92672	7.60378	0.00136032	0.00258187
IGHV4OR15-8	2.92645	7.60236	0.0233293	0.0400525
IGHV3-49	2.92597	7.59987	0.0605806	0.0953996
AKR7A3	2.92485	7.59395	0.0161966	0.0284052
TINAG	2.92139	7.57575	0.0113918	0.0203688
CD79A	2.91811	7.55854	0.000691163	0.0013219
TRAV8-4	2.9171	7.55327	0.010672	0.0191381
PRSS3	2.91687	7.55205	0.00421023	0.00780759
COL17A1	2.91673	7.55133	0.0635187	0.0995028
CTTN	2.91656	7.55044	0.00341956	0.00637469
RNF43	2.91304	7.53205	0.00687673	0.0125591
HDC	2.90756	7.50346	0.0080381	0.0145923
LAMB1	2.90679	7.49948	0.0452804	0.0735095
CD320	2.90667	7.49886	0.000124468	0.000240684
MYO5B	2.89702	7.44886	0.00738118	0.0134445
GOLGA6L2	2.8913	7.41937	0.0588773	0.092986
CD27	2.8891	7.40808	0.000244813	0.000471862
HIST1H3F	2.87869	7.35481	0.0251747	0.0430136
CBLC	2.87374	7.32964	0.00338543	0.00631372
RP11-203J24.9	2.87368	7.32933	0.0128392	0.0228135
TRBV29-1	2.87247	7.32316	0.00398126	0.0073958
IGLC7	2.8661	7.29093	0.204719	0.26698
IGKV3D-15	2.86479	7.28428	0.0837331	0.126635
TRBV6-5	2.86403	7.28047	0.00975392	0.0175675
GIPC2	2.85946	7.25746	0.000250219	0.000482216
IL32	2.85637	7.24192	0.00317009	0.00592206
TRIM49	2.8559	7.23957	0.0721211	0.111269
MLLT3	2.84808	7.2004	0.00211126	0.00397567
KLRF1	2.84194	7.16986	0.00689348	0.0125887
S100A16	2.84174	7.16885	0.00231851	0.00435871
LAG3	2.83211	7.12115	0.00861814	0.0156056
GOLGA8B	2.82937	7.10764	0.00378164	0.00703333
PCLO	2.82728	7.09735	0.00119253	0.00226796
ANXA3	2.82318	7.07723	0.00446374	0.00826392
SAMD3	2.81779	7.05083	0.00323809	0.00604552
AADAT	2.81753	7.04955	0.000178261	0.000344242
DSG2	2.80965	7.01113	0.0006865	0.0013132
PDLIM1	2.80863	7.00618	0.00708082	0.0129141
CTD-2576D5.4	2.80438	6.98556	0.00132186	0.00251011
IGHV3-64	2.80279	6.9779	0.0205411	0.0355572
IGLV3-27	2.80157	6.97197	0.0511552	0.082044
CENPV	2.79537	6.94208	4.77429e-06	9.28173e-06
ZNF683	2.79512	6.94089	0.00880942	0.0159337
AC106876.2	2.7906	6.91916	0.00348553	0.00649469
SLC27A2	2.78881	6.91061	0.0102574	0.0184398
TRGV1	2.77919	6.86465	0.0879488	0.131989
RP11-796G6.2	2.76482	6.79661	0.0528327	0.0844157
MAGI3	2.75882	6.76841	0.00374376	0.00696522
AKR1B10	2.75592	6.75484	0.0242909	0.0416081
TRBV7-8	2.75	6.72718	0.0256574	0.0437697
TSPAN5	2.7491	6.72296	0.000736294	0.00140742
LTB	2.74638	6.7103	0.0147105	0.0259502
TNFRSF18	2.73952	6.6785	0.00186583	0.0035212
C22orf31	2.73878	6.67506	0.0111789	0.0200074
IGKV1D-13	2.73472	6.65628	0.0279827	0.0474242
PTPRD	2.73257	6.64637	0.00711696	0.0129759
RP11-330L19.2	2.72841	6.62723	0.0432578	0.0705371
RP1-170O19.17	2.72501	6.61163	0.0219285	0.037789
HMGCS2	2.72486	6.61097	0.00373499	0.00694949
IGLV7-43	2.71602	6.57057	0.0476094	0.0768929
GOLGA6L10	2.716	6.57049	0.00113175	0.00215421
RPS4XP16	2.71475	6.56477	0.00742111	0.0135155
EHF	2.7135	6.55911	0.000947543	0.0018068
TMEM45B	2.71318	6.55764	0.0154168	0.02712
NEBL	2.70615	6.52576	0.000385956	0.000741951
RP1-37N7.3	2.70476	6.5195	0.0318034	0.0533067
TFF3	2.70238	6.50873	0.00299858	0.00560874
HNRNPA1P32	2.70006	6.49829	0.0552138	0.087776
CKMT1B	2.69981	6.49716	0.0021268	0.00400416
TRGC2	2.69919	6.49435	0.0128047	0.0227557
HKDC1	2.69704	6.48472	0.00392129	0.00728791
FXYD3	2.69634	6.48156	0.0108554	0.0194525
RP11-603B24.1	2.69336	6.46819	0.0452074	0.0734014
ITGA1	2.68643	6.4372	0.00104293	0.00198678
CTGLF11P	2.68454	6.42874	0.0252347	0.0431083
SNX29P1	2.68272	6.42067	0.0325353	0.054434
IGHV3-73	2.68044	6.4105	0.0390076	0.0642414
MST1R	2.68016	6.40928	0.00478039	0.00883287
IGHV3-11	2.67939	6.40585	0.0212606	0.0367202
TMPRSS3	2.67476	6.38532	0.00401961	0.00746415
SERPINI1	2.6738	6.38108	0.000158992	0.000307217
IGLV5-48	2.67322	6.37851	0.00183268	0.00346068
ERBB3	2.67087	6.36813	0.00184668	0.00348643
CAMK2N1	2.66965	6.36275	0.0155868	0.0273986
CMBL	2.66888	6.35936	0.00119305	0.00226887
BEX2	2.66294	6.33321	0.0117099	0.0209029
GOLGA6L20	2.64618	6.26007	0.00177732	0.00335845
F2R	2.64567	6.25786	0.00529426	0.00975026
FANK1	2.64514	6.25556	0.00392151	0.00728809
FUT2	2.64384	6.24994	0.000580574	0.00111234
IGKV1D-27	2.64344	6.24821	0.0290846	0.0491145
RP11-161M6.2	2.6402	6.23417	0.0149375	0.0263241
CFH	2.63849	6.2268	0.0593904	0.0937041
REG3A	2.63633	6.21747	0.0372631	0.0616354
GRTP1	2.63603	6.2162	0.00802672	0.014573
CTD-2173L22.4	2.6329	6.20272	0.0293212	0.0494822
CAPN8	2.63065	6.19307	0.0347309	0.0577695
ZBP1	2.62935	6.18745	0.000836388	0.00159706
HNRNPA1P10	2.62695	6.1772	0.000164477	0.00031773
PON3	2.62597	6.173	0.00103888	0.00197919
PLEKHA8P1	2.62379	6.16365	0.0105556	0.0189429
CMTM8	2.62094	6.15149	0.000176974	0.000341767
IGFN1	2.6198	6.14664	0.0881622	0.132251
TRGV2	2.61941	6.145	0.146575	0.203516
HOXB7	2.61813	6.13956	0.0157252	0.0276271
TUBBP5	2.61694	6.13445	0.000478458	0.000918215
CXCL13	2.61359	6.12023	0.0810895	0.123174
SEPT1_1	2.61356	6.12011	0.000573626	0.00109914
ALDH5A1	2.61037	6.10662	0.00249206	0.00467797
IGHV3-33	2.60824	6.09761	0.122906	0.175135
TRGV10	2.60725	6.09342	0.0140148	0.0247976
C2orf16	2.60631	6.08943	0.0232792	0.0399747
CHMP4C	2.60614	6.08872	0.00376638	0.00700631
OR10A2	2.60142	6.06884	0.0218537	0.0376691
ZNF658	2.59812	6.05496	0.0685023	0.106347
CWH43	2.59709	6.05064	0.000162553	0.000314054
MUC1	2.59596	6.04591	0.0658258	0.102696
CCDC68	2.59024	6.02201	0.0265255	0.0451493
IGHV3-20	2.58834	6.01405	0.0736895	0.113364
INPP4B	2.58424	5.997	0.0108134	0.0193814
APOBEC3H	2.5791	5.97565	0.0152735	0.0268802
SGCB	2.57796	5.97094	0.00107739	0.00205141
IGKV1OR10-1	2.57534	5.96011	0.104928	0.153208
FAM231A	2.57197	5.9462	0.043594	0.0710273
NR2F2	2.57113	5.94275	0.00299541	0.00560298
FABP6	2.57071	5.94103	0.00787576	0.0143102
PRG4	2.56822	5.93078	0.0349892	0.0581573
AP1M2	2.56318	5.9101	0.000296469	0.000570892
SPINK5	2.56236	5.90671	0.0621048	0.0975446
OR10K2	2.55872	5.89185	0.0264097	0.0449654
CEACAM1	2.55872	5.89183	0.00522437	0.0096249
TSPAN6	2.55822	5.8898	0.0141431	0.0250134
SMR3A	2.55641	5.88243	0.0285287	0.048254
CTGLF12P	2.55574	5.87971	0.0303119	0.0510318
IFNA14	2.55551	5.87875	0.0199279	0.0345505
VWA2	2.55393	5.87232	0.00197943	0.00373182
MAOA	2.55277	5.86759	0.00249367	0.00468084
IFNG	2.55235	5.86591	0.00792955	0.0144029
AL354993.1	2.55141	5.86206	0.00199038	0.00375209
KRTAP5-6	2.55044	5.85812	0.0117623	0.0209891
SNX7	2.54918	5.853	0.0132084	0.0234379
TOM1L1	2.54686	5.84362	0.00064816	0.00124039
OR2A4	2.54416	5.83268	0.0338504	0.0564382
SLC39A5	2.54279	5.82713	0.0170539	0.0298234
PLA2R1	2.54192	5.82365	0.000946262	0.00180442
CHD7	2.54073	5.81885	5.0652e-05	9.81887e-05
ADCY6	2.53833	5.80916	9.40751e-05	0.000182095
PCDHB14	2.53331	5.78898	0.000231907	0.000447179
GZMM	2.52951	5.77377	0.00388892	0.00722845
GRB7	2.52829	5.76889	0.00981278	0.0176664
ATP5EP2	2.528	5.76772	0.0629492	0.098699
TMIGD1	2.52799	5.76766	0.0340985	0.0568173
CAPN9	2.52778	5.76682	0.0183974	0.0320326
EPHX4	2.52635	5.76113	0.00141861	0.00269091
AC004980.11	2.52519	5.75649	0.0239994	0.0411393
CFB_2	2.51861	5.73031	0.0456239	0.0740068
CATSPER2P1	2.51542	5.71765	0.0733667	0.112951
TSEN54	2.51526	5.71701	0.01344	0.0238335
ZNF30	2.51488	5.71549	0.0112085	0.0200567
ANKRD20A2	2.51262	5.70654	0.0512129	0.0821229
ADH1C	2.50918	5.69295	0.0678326	0.10544
CTLA4	2.5078	5.68752	0.0264602	0.0450421
TMC4	2.5077	5.68715	0.00352146	0.00656022
IFI27	2.5062	5.68123	0.020792	0.0359634
SLC28A2	2.50283	5.66797	0.0357912	0.0593674
MYO10	2.50234	5.66602	0.00880778	0.0159315
MSLN	2.50218	5.66542	0.00339666	0.00633344
CYP4F12	2.50089	5.66035	0.0104691	0.0187953
TXNDC5	2.49371	5.63223	0.0131758	0.0233814
AZGP1	2.49087	5.62118	0.00241321	0.00453319
UGT2B17	2.4886	5.61234	0.180737	0.24169
IGKV1-8	2.48846	5.6118	0.102227	0.149939
RPSAP52	2.48487	5.59785	0.0281554	0.0476847
CA1	2.48433	5.59575	0.0919687	0.137096
MAP7	2.48081	5.58212	0.00889562	0.0160823
RP11-132A1.4	2.47888	5.57465	0.00238856	0.00448835
ZNF165	2.47789	5.57083	0.000416634	0.000800471
FGF20	2.47745	5.56911	0.000836007	0.00159639
NPIPB9	2.47116	5.5449	0.0118122	0.0210729
ANKRD20A14P	2.46997	5.54031	0.0101161	0.0181942
HIST1H2BL	2.46994	5.54023	0.0890004	0.133316
GRHL2	2.46866	5.53531	0.000146682	0.000283485
ERICH2	2.46827	5.53378	0.000320208	0.000616297
RP11-467N20.5	2.46629	5.52621	0.0498978	0.0802122
TAC3	2.46518	5.52197	0.000130413	0.000252103
HNRNPA1L2	2.46399	5.51742	0.0223722	0.0385103
TRAV8-2	2.46398	5.51738	0.0081859	0.0148499
CTSK	2.46196	5.50965	0.0331991	0.0554547
AEBP1	2.46161	5.5083	0.00730984	0.0133179
ZAP70	2.4599	5.5018	0.00266555	0.00499795
LLGL2	2.45959	5.5006	0.00540256	0.00994463
SPRR1B	2.45928	5.49941	0.0413632	0.0677172
FAHD2B	2.45912	5.49881	0.000350803	0.0006748
TJP3	2.45853	5.49655	0.0147779	0.0260636
UGT2B7	2.45793	5.49427	0.00745648	0.0135782
OR1D2	2.45722	5.49157	0.155524	0.213987
RP11-452D12.1	2.45712	5.49118	0.00540481	0.00994845
CENPF	2.45631	5.48812	0.00401851	0.0074626
NPDC1	2.4562	5.48768	0.00116068	0.0022084
IGHV3-38	2.45392	5.47901	0.00767673	0.0139608
WFDC2	2.45185	5.47116	0.00568077	0.0104424
IGLV3-9	2.44853	5.4586	0.0100177	0.0180196
TRIM48	2.44792	5.45628	0.0243255	0.0416612
H19	2.44756	5.45492	0.0981535	0.144814
RARRES2	2.44614	5.44957	0.0806632	0.122642
FAM86B2	2.44606	5.44925	0.000358777	0.000690092
AGMAT	2.44436	5.44283	0.004203	0.00779494
SPTBN1	2.44434	5.44277	0.0061502	0.0112731
WNK4	2.4391	5.42302	0.000365577	0.000703055
CRYM	2.4383	5.42002	0.000107897	0.00020878
MST1P2	2.43515	5.40821	0.00147589	0.00279774
TRIM49B	2.43417	5.40452	0.106017	0.154534
PPIAL4G	2.43215	5.39697	0.188893	0.250211
SLC25A4	2.42494	5.37007	0.00156997	0.00297306
SEL1L3	2.42364	5.36523	0.000198417	0.000382909
PRAMEF3	2.42321	5.36365	0.0333793	0.0557251
RP4-639F20.1	2.42163	5.35776	0.000280539	0.000540378
LCN2	2.4097	5.31365	0.0279728	0.047411
PRAMEF19	2.40826	5.30833	0.0383293	0.0632198
ZNF468	2.40756	5.30576	0.00731135	0.0133203
INSL3	2.40584	5.29945	0.0124453	0.0221469
PKP2	2.40573	5.29903	0.00358479	0.00667561
TRIM53AP	2.39849	5.27253	0.0544916	0.0867519
FAM83D	2.39329	5.25355	0.00577239	0.0106041
CYP2J2	2.39276	5.25163	0.0193403	0.0335832
MYO5C	2.3923	5.24994	0.0181546	0.0316346
CTAGE4	2.39066	5.24397	0.00314719	0.00588081
OR4K2	2.39041	5.24308	0.0640063	0.10018
ZNF92	2.38619	5.22776	0.00804362	0.0146014
CASK	2.38588	5.22664	0.00305705	0.00571663
APOD	2.3829	5.21584	0.0114067	0.0203936
OXCT2	2.38146	5.21063	0.0108273	0.0194039
TRAT1	2.38094	5.20875	0.0038639	0.00718286
PKP3	2.38024	5.20625	0.00202467	0.00381523
CFI	2.37925	5.20267	0.142446	0.198632
TRAF5	2.37709	5.19488	0.000223433	0.000430926
TFF2	2.37613	5.19141	0.00406269	0.00754246
PLCB4	2.37601	5.19098	0.0411494	0.0674017
GPSM2	2.37502	5.18741	0.00264214	0.00495486
NAALADL2	2.37409	5.18407	0.00570389	0.0104836
IGHV4-31	2.37304	5.18031	0.0863771	0.129979
TPM2	2.37163	5.17525	0.0309008	0.051934
SPZ1	2.37127	5.17395	0.00950578	0.0171414
PPP1R14D	2.37087	5.17252	0.0156234	0.02746
OR5B2	2.37085	5.17244	0.0552727	0.0878576
STARD10	2.36951	5.16766	0.0215039	0.0371104
GSDMB	2.36562	5.15373	0.0140739	0.024894
ANKRD36B	2.36413	5.14842	0.00802833	0.0145755
CEP112	2.36339	5.14579	0.0029813	0.00557767
IGKV3OR2-268	2.36187	5.14037	0.167192	0.227693
BUB1B	2.36037	5.13503	0.0374357	0.0618819
IGHV3-71	2.36034	5.13493	0.0204542	0.0354152
HIST1H2AI	2.35847	5.12826	0.0522483	0.0835975
RP11-182J1.14	2.35609	5.1198	0.0437071	0.0711954
RP11-677O4.3	2.35397	5.11228	0.0169801	0.0297046
MOGAT3	2.35086	5.10127	0.0159742	0.0280348
C7orf62	2.35031	5.09935	0.050378	0.0809116
ADAT2	2.34903	5.09483	0.0106734	0.01914
FZD6	2.34424	5.07792	0.000679348	0.0012996
MYBL1	2.34391	5.07678	0.0152408	0.0268275
MKI67	2.34345	5.07515	0.0176269	0.0307634
BMP7	2.34241	5.07149	0.0128769	0.0228777
ANKRD20A1	2.34228	5.07103	0.0289844	0.0489553
PDZK1	2.34228	5.07103	0.0144347	0.0254886
NPM1P46	2.33951	5.0613	0.0455127	0.0738493
C1R	2.33854	5.05791	0.0753036	0.115567
IGHV3-66	2.33742	5.05398	0.0783801	0.119662
HSF4	2.33655	5.05095	0.00968084	0.0174424
HOXB6	2.33597	5.0489	0.0052911	0.00974474
CHORDC2P	2.33565	5.0478	0.0134454	0.023842
ERVV-1	2.33479	5.04478	0.0386531	0.0637102
OCLN	2.3346	5.04411	7.5456e-06	1.46665e-05
HPGD	2.33056	5.03002	0.00427275	0.00791946
NSUN5P1	2.32962	5.02675	0.00178386	0.00337047
ITK	2.32702	5.01766	0.00341154	0.00636037
TSPY10	2.32443	5.00868	0.116846	0.167757
PPP1R36	2.32383	5.00659	0.000333294	0.000641376
CEP70	2.32339	5.00507	0.000686544	0.00131324
HOXB9	2.32269	5.00265	0.0051341	0.00946313
TOP2A	2.32257	5.00223	0.00616639	0.0113002
IGHV3OR16-6	2.31885	4.98936	0.0443972	0.0722116
TOX3	2.31829	4.98739	0.0346561	0.0576534
DIAPH3	2.31586	4.97901	0.0111827	0.0200136
AMPD1	2.31277	4.96836	0.0254226	0.0434025
IL17RB	2.31065	4.96107	0.000241698	0.000465888
OR8H2	2.3106	4.96091	0.115313	0.165879
MYH14	2.31032	4.95993	0.00245229	0.00460428
JAG2	2.30952	4.95716	0.00232809	0.00437657
KRTAP5-5	2.30765	4.95077	0.00799838	0.0145247
BMP2	2.3072	4.94921	0.0103717	0.0186325
BTNL8	2.3042	4.93892	0.0343258	0.0571599
GPR19	2.30381	4.93762	0.0109686	0.0196432
CTSG	2.30254	4.93327	0.000374535	0.000720188
IGHV4-4	2.30194	4.9312	0.120669	0.172457
CNKSR1	2.30146	4.92958	0.000323542	0.000622672
AC011737.2	2.29913	4.92162	0.012021	0.0214296
ESRP1	2.2979	4.91743	0.0103012	0.0185157
PLA2G10	2.29715	4.91487	0.0510668	0.0819204
GALNT5	2.29644	4.91244	0.0115378	0.0206159
BTNL3	2.29599	4.9109	0.065039	0.10162
BACE2	2.29569	4.90989	0.0210384	0.0363635
POF1B	2.29478	4.90681	0.0169862	0.0297141
OR1N2	2.29305	4.90089	0.109037	0.158212
RBFOX2	2.29164	4.89611	0.0119361	0.0212842
TMEM54	2.29078	4.8932	0.0172047	0.0300719
NHS	2.29035	4.89176	0.0051178	0.00943407
CDH1	2.2899	4.89022	0.00605169	0.0111002
PAWR	2.28762	4.8825	0.00189165	0.00356876
FNBP1L	2.28482	4.87303	0.0163146	0.0285991
CAV1	2.28481	4.87301	0.05723	0.090657
SYCP2	2.28469	4.87261	0.0158088	0.0277614
KRT36	2.28271	4.8659	0.000408063	0.000784187
RP11-578F21.4	2.28186	4.86305	0.123807	0.176179
RLN2	2.28116	4.8607	0.00424611	0.00787135
RAPGEF5	2.27966	4.85563	0.0129082	0.022931
S100A14	2.27952	4.85518	0.00518803	0.00955978
ELF3	2.27865	4.85224	0.0113814	0.0203521
TMEM106C	2.27796	4.84993	0.00105046	0.00200094
MBD5	2.27663	4.84544	0.0842793	0.127363
TSPAN13	2.27561	4.84204	0.0117753	0.0210097
MUC2	2.27505	4.84016	0.0471751	0.0762853
FAM138B	2.2731	4.8336	0.0809117	0.122946
MDS2	2.27306	4.83348	0.000937062	0.00178711
TRBV28	2.27101	4.82662	0.0140231	0.0248111
ID1	2.27051	4.82493	0.0598343	0.0943581
OR13C2	2.27039	4.82454	0.155308	0.21376
FAM27E3	2.26916	4.82044	0.0302961	0.0510068
TRABD2A	2.26726	4.81407	0.00790191	0.0143545
KLK1	2.26719	4.81386	0.00620934	0.0113768
IFITM1	2.26462	4.80529	0.00563627	0.0103633
FAT1	2.25834	4.78442	0.000279282	0.000537975
KRT6A	2.25745	4.78146	0.00819473	0.0148654
TRBV7-7	2.25628	4.77758	0.0235173	0.0403584
HES6	2.25557	4.77522	0.000676766	0.00129479
TRAV8-6	2.25417	4.7706	0.0113752	0.0203417
LTBP1	2.25134	4.76126	7.01944e-05	0.000135999
CLDN15	2.24972	4.75591	0.00125875	0.00239224
OR8H3	2.24953	4.75528	0.0507434	0.08144
FAM74A4	2.24891	4.75323	0.0505777	0.0811944
TAS2R43	2.24779	4.74955	0.0989818	0.145876
PERP	2.24713	4.74738	0.0134963	0.0239237
BAIAP2L1	2.24481	4.73974	0.0278654	0.0472476
PRAMEF18	2.24428	4.73801	0.0449453	0.0730169
GOLGA6C	2.24306	4.734	0.101454	0.148987
TNFRSF25	2.2424	4.73185	0.000344193	0.000662194
PARD3B	2.242	4.73052	0.0148698	0.0262144
PYCR1	2.24002	4.72405	0.00976308	0.0175807
SMOC2	2.23755	4.71596	0.00736765	0.0134216
IGKV3D-20	2.23755	4.71594	0.0553194	0.0879245
MAP7D2	2.237	4.71417	0.0307848	0.0517632
EPPK1	2.23527	4.70851	0.000384472	0.000739121
TRIM31	2.23463	4.70642	0.00183494	0.00346483
FBXO32	2.23294	4.70091	0.00197626	0.00372596
IGLV4-60	2.23272	4.70018	0.00287135	0.00537668
KLRF2	2.23251	4.69951	0.00641397	0.0117387
ZNF827	2.23065	4.69344	0.00106428	0.00202673
C19orf77	2.23012	4.69173	0.0387764	0.0638934
A1CF	2.22911	4.68846	0.0147176	0.025962
HGD	2.22851	4.6865	0.0172824	0.0301977
IGKV1D-37	2.22776	4.68405	0.0186265	0.0324099
ZNF711	2.22589	4.67799	0.00507168	0.00935375
LUM	2.22555	4.67691	0.0354793	0.0588919
GOLGA6L21P	2.22548	4.67666	0.0027089	0.00507824
MTERFD3	2.22451	4.67352	0.00216532	0.00407549
HIST1H3G	2.22331	4.66964	0.00631794	0.0115688
IGBP1-AS2	2.22317	4.6692	0.0196691	0.0341255
C1S	2.22294	4.66844	0.00816642	0.0148155
BMS1P9	2.22016	4.65944	0.00537453	0.00989461
AHNAK2	2.21974	4.65809	0.00284249	0.005324
ABLIM1	2.21855	4.65427	0.000115467	0.000223346
CELP	2.21832	4.65353	0.0250528	0.0428218
RP11-432B6.3	2.21507	4.64305	0.0114624	0.0204894
AC138035.2	2.21431	4.6406	0.0749227	0.115047
ANK3	2.21407	4.63983	0.00205309	0.00386779
IGKV1OR-2	2.21268	4.63534	0.121147	0.173018
FAM194B	2.21106	4.63014	0.0261235	0.044511
SLC25A27	2.2108	4.62933	0.0057654	0.0105919
LAX1	2.20958	4.62541	0.000721056	0.0013787
CDR1	2.20833	4.62141	0.0220916	0.0380508
SLC38A5	2.20586	4.61349	6.31763e-05	0.000122422
KIF15	2.2036	4.60628	0.00437521	0.00810442
C10orf99	2.1948	4.57825	0.0508836	0.0816492
TSPY4	2.19343	4.57392	0.0735589	0.113214
ANXA13	2.19167	4.56834	0.000823976	0.00157367
OVGP1	2.19012	4.56343	0.000313222	0.000602931
GOLGA6L3	2.18946	4.56135	0.0305841	0.0514482
PRB2	2.18894	4.5597	0.0779478	0.11909
HIST1H2AK	2.18812	4.5571	0.0186919	0.032519
POU5F1	2.18566	4.54936	0.000195196	0.000376732
PDE9A	2.18463	4.54612	0.00541772	0.00997063
CD247	2.18446	4.54555	0.0134024	0.0237711
CYR61	2.18274	4.54015	0.0154904	0.0272396
LIPH	2.17943	4.52976	0.0196652	0.0341197
UBE2T	2.17922	4.5291	0.0194256	0.0337232
ZNF345	2.17724	4.52287	0.0123942	0.0220622
PLS1	2.17704	4.52226	0.00334339	0.00623653
PRAMEF26	2.17201	4.5065	0.125904	0.178683
ATP8B1	2.1699	4.49991	0.00414435	0.00768969
LRIG3	2.16948	4.49862	0.00133423	0.00253302
CADPS2	2.16851	4.49559	0.00321224	0.00599905
OR7E24	2.16845	4.49539	0.143748	0.200173
MEGT1	2.16806	4.49419	0.0125263	0.0222857
ANKRD36	2.16648	4.48927	0.0122316	0.0217848
EGFR	2.16593	4.48755	0.0205798	0.0356221
SPIN2B	2.16374	4.48076	0.0342127	0.0569977
DZIP3	2.16058	4.47095	0.0214269	0.0369918
RP11-731F5.2	2.16026	4.46994	0.0716907	0.110695
WDR34	2.16023	4.46986	0.00628537	0.0115106
ANO9	2.15981	4.46856	0.00924285	0.0166845
KIF4A	2.15927	4.46688	0.0175003	0.0305571
SPNS2	2.15895	4.46589	0.00247411	0.00464457
RP11-592B15.4	2.15656	4.4585	0.0368579	0.0610211
MEP1A	2.1547	4.45278	0.0185212	0.0322384
PLXNB1	2.15438	4.45178	0.00308984	0.00577644
IGKV1OR2-108	2.15405	4.45077	0.139808	0.19552
ZNF708	2.15359	4.44932	0.0551346	0.0876622
KRTAP9-1	2.15094	4.44118	0.0237056	0.0406659
DOCK6	2.15064	4.44024	0.00362656	0.00675134
OR14A2	2.15043	4.4396	0.0434384	0.0707977
NNMT	2.14999	4.43824	0.113692	0.16393
DACH1	2.14985	4.43782	0.0088125	0.015938
PPP1R9A	2.14779	4.43148	0.00315289	0.00589088
OR4K14	2.1476	4.43091	0.0437245	0.0712198
PCDHB10	2.14729	4.42994	0.0585258	0.0925093
FUT6	2.14687	4.42865	0.00916098	0.0165439
KIR2DS4	2.14679	4.42843	0.0105771	0.0189792
RP11-419C5.2	2.14293	4.41659	0.0171719	0.0300201
VSIG2	2.14202	4.41379	0.00601723	0.0110381
RP11-255H23.2	2.14186	4.41331	0.0131142	0.0232764
GRPR	2.14152	4.41227	0.000725889	0.0013879
ZNF254	2.14125	4.41144	0.0306276	0.0515138
MECOM	2.14106	4.41086	0.0137368	0.024333
EPHA2	2.14052	4.4092	0.00140955	0.00267408
OR5H6	2.13992	4.40739	0.0433966	0.0707396
RGPD4	2.13974	4.40684	0.113004	0.163129
WDR52	2.13822	4.40219	0.00600475	0.0110169
PLCE1	2.13553	4.39398	0.0116519	0.0208087
KRTAP4-1	2.13547	4.39381	0.0492901	0.0793457
CEL	2.13506	4.39255	0.0556139	0.0883488
MAL2	2.13479	4.39172	0.000934182	0.00178168
RAD54B	2.13467	4.39136	0.00117412	0.00223368
MMP3	2.13431	4.39027	0.0359929	0.0596694
RP11-401L13.5	2.13423	4.39001	0.0827323	0.125306
RP11-155G14.6	2.1309	4.37992	0.00947026	0.0170801
HYLS1	2.13044	4.37851	0.00194548	0.00366876
HEPH	2.13042	4.37845	0.00342273	0.00638019
TBC1D3F	2.12992	4.37693	0.0308855	0.051917
FAM134B	2.12985	4.37673	0.000549588	0.00105378
IFNA1	2.12899	4.37411	0.0290077	0.0489932
KRTAP5-7	2.12593	4.36485	0.104631	0.152856
GNRHR2P1	2.12422	4.35966	0.0604007	0.0951578
KLRC4-KLRK1	2.12407	4.35921	0.0740194	0.113817
PDXDC2P_1	2.11938	4.34506	0.00239306	0.00449651
IFNA13	2.11872	4.34309	0.0927611	0.138082
CDH7	2.11841	4.34217	0.00395172	0.0073421
DCN	2.11811	4.34126	0.076536	0.117203
TRGV5	2.11806	4.34109	0.114539	0.164945
CCDC80	2.11776	4.3402	0.0353391	0.0586917
CYP2D7P	2.11585	4.33446	0.0294855	0.049745
TLCD1	2.11571	4.33402	0.0450132	0.0731169
OR4F4	2.1147	4.331	0.176475	0.237416
GATA3	2.11044	4.31822	0.014901	0.0262661
TMIGD2	2.10965	4.31588	0.0192547	0.0334387
LAMA3	2.10864	4.31283	0.00720478	0.0131323
C4orf26	2.10854	4.31254	0.0182918	0.0318594
RP11-313I2.10	2.10817	4.31145	0.12401	0.176403
SH2D4A	2.1079	4.31063	0.00646498	0.0118294
TRAV12-2	2.10682	4.30741	0.0882307	0.132337
REP15	2.10585	4.30452	0.020008	0.0346791
FAM231C	2.10549	4.30344	0.0254726	0.0434763
ZG16	2.10498	4.30193	0.0356537	0.0591597
TM7SF2	2.10452	4.30055	1.60572e-05	3.11844e-05
KIF18A	2.10431	4.29993	0.00635396	0.0116336
KRTAP5-4	2.10169	4.29211	0.0156217	0.0274578
OR10A5	2.10133	4.29106	0.0582961	0.0921865
ACSM3	2.10065	4.28902	0.00399377	0.00741856
TSHB	2.10063	4.28898	0.00851631	0.015426
MYO1B	2.10062	4.28893	0.000501653	0.000962569
PPP1R1B	2.10033	4.28807	0.000864405	0.00164996
RRAS2	2.10032	4.28806	0.0028555	0.00534785
TBX3	2.0999	4.28678	0.0648177	0.101304
MDK	2.09936	4.28518	0.00625092	0.0114504
RPL7P6	2.09591	4.27495	0.0375663	0.0620765
ARSE	2.09399	4.26927	0.0381246	0.0629144
PTPRK	2.09123	4.26112	0.0051656	0.00951998
ZNF729	2.08899	4.2545	0.121125	0.173001
OR10J3	2.08847	4.25297	0.0585471	0.0925327
GOLT1A	2.08435	4.24085	0.0198137	0.0343628
FOXO1	2.08062	4.2299	0.00128991	0.00245034
LRP6	2.07647	4.21773	0.000563798	0.00108063
VPREB3	2.07492	4.2132	0.00766601	0.0139431
MT1G	2.07475	4.21271	0.0492414	0.0792761
TRIM64B	2.0719	4.20439	0.0604095	0.0951689
SPINK4	2.07154	4.20335	0.0592078	0.0934567
SLC25A15	2.07023	4.19954	0.0189371	0.0329206
CFHR3	2.06906	4.19614	0.00912211	0.0164763
ZNF69	2.0672	4.19071	0.00368217	0.00685188
UGT2B11	2.06651	4.18871	0.0852151	0.128518
TSPAN2	2.06479	4.18374	0.0048095	0.00888581
TLE2	2.0645	4.1829	0.01281	0.022763
CTD-2555O16.2	2.06331	4.17945	0.0348584	0.0579632
FAM83B	2.06178	4.17502	0.000987623	0.00188254
DNAH14	2.0606	4.17159	0.0004849	0.000930516
HSD17B8	2.056	4.15831	0.0269527	0.0458251
OR7A5	2.05353	4.1512	0.0633693	0.0993012
MUC20	2.05149	4.14533	0.00200776	0.00378411
TRDV1	2.04927	4.13896	0.0399579	0.0656361
OR6C76	2.04797	4.13524	0.0433384	0.0706607
MT1A	2.04772	4.13453	0.037385	0.0618088
RP4-814D15.1	2.04641	4.13078	0.0383099	0.0631913
POM121L1P	2.04614	4.12999	0.0648844	0.101392
PCDHB4	2.04489	4.1264	0.0425341	0.0694414
RND3	2.0439	4.12359	0.002045	0.00385279
RP11-526D8.7	2.04277	4.12036	0.0802413	0.122068
PLGLB2	2.03977	4.1118	0.0442402	0.0719807
TRIB2	2.03842	4.10795	0.011726	0.0209295
PI3	2.038	4.10675	0.0274512	0.0465932
HES1	2.0367	4.10306	0.0106473	0.0190992
SPRY2	2.03385	4.09495	0.0137618	0.0243757
OR6Q1	2.03207	4.08991	0.0292782	0.0494139
RP11-1267H10.4	2.03205	4.08985	0.0209673	0.0362494
AKR1C3	2.03133	4.0878	0.0763419	0.116952
SPINT3	2.03079	4.08627	0.030275	0.0509757
LSR	2.03068	4.08597	0.0146904	0.0259164
ZNF433	2.02973	4.08328	0.0139981	0.024773
OR51E2	2.02965	4.08307	0.00290961	0.00544709
P2RY10	2.0292	4.08179	0.0090746	0.0163961
RGPD1	2.02885	4.08081	0.0230644	0.0396306
RPL13AP5	2.02869	4.08034	0.0970352	0.143453
PROL1	2.02857	4.08	0.0655308	0.102289
IGKV2D-30	2.02831	4.07927	0.164768	0.224884
ZNF608	2.02616	4.0732	0.000396982	0.000762968
LAYN	2.0256	4.0716	0.00703199	0.0128307
CCDC88C	2.02545	4.07119	0.000556264	0.00106637
OR5H1	2.02537	4.07095	0.179454	0.240413
RP11-14N7.2	2.02528	4.07071	0.00128902	0.00244872
AC097662.2	2.0251	4.07019	0.0262803	0.0447634
UGT1A10	2.0251	4.07019	0.0535529	0.0854223
LEMD3	2.02473	4.06916	0.0108368	0.0194204
TCEB3CL	2.02467	4.06898	0.0874747	0.13138
LCA5	2.0243	4.06794	0.016031	0.0281285
CYFIP2	2.02423	4.06776	0.00120308	0.00228764
PRSS23	2.02403	4.06719	1.54713e-05	3.00486e-05
GJB2	2.02391	4.06685	0.0341565	0.0569091
PLK1S1	2.02335	4.06525	0.0134588	0.0238624
ITGB4	2.02333	4.0652	0.00862364	0.015615
TRAV4	2.02235	4.06245	0.00812232	0.0147392
ASPM	2.02152	4.06012	0.0156286	0.0274684
TRGV4	2.02073	4.0579	0.21576	0.27863
COL5A2	2.0201	4.05611	0.0116687	0.0208362
TLN2	2.01754	4.04892	0.00221594	0.00416927
PITX1	2.0151	4.04208	0.00202001	0.00380658
IFNA17	2.0148	4.04124	0.0528682	0.08446
IGHV4-28	2.01457	4.04061	0.0280997	0.047603
AC009505.2	2.0143	4.03985	0.0425916	0.0695235
OR7C1	2.01136	4.03162	0.0217691	0.0375377
MYLK	2.01135	4.03159	0.00485491	0.00896684
CALD1	2.01127	4.03137	0.076127	0.116666
ZNF730	2.01104	4.03073	0.0497709	0.0800416
POSTN	2.01088	4.03027	0.085042	0.128317
EML6	2.00997	4.02773	0.00672153	0.0122844
OR4F21	2.00933	4.02595	0.127183	0.180277
PHOSPHO2	2.00806	4.02241	0.00309999	0.00579486
TOX	2.00787	4.02188	0.0258716	0.0441116
OR7E19P	2.0076	4.02112	0.0788793	0.120307
SLC25A38	2.00746	4.02074	0.00777074	0.0141251
RP11-887P2.3	2.00623	4.01732	0.0589428	0.0930792
KDELC1	2.00525	4.01457	0.00513093	0.00945759
OR10K1	2.00501	4.01391	0.062793	0.0984862
PRSS8	2.0049	4.01362	0.0149361	0.0263224
MS4A12	2.00442	4.01229	0.0303553	0.0510974
OR1J4	2.00407	4.0113	0.0720334	0.111153
AC007679.1	2.00277	4.00769	0.0186686	0.0324793
GP6	2.002	4.00555	0.0435337	0.070941
HCAR2	2.00158	4.00439	0.068365	0.106165
TEAD4	2.00062	4.00172	0.00765945	0.013932
HIST1H2BO	2.00009	4.00025	0.017302	0.0302265
DTHD1	1.9998	3.99946	0.0106743	0.0191411
OR10T2	1.99948	3.99856	0.0553437	0.0879608
TRAV2	1.99913	3.99759	0.0842641	0.127345
RP11-1280N14.3	1.99861	3.99614	0.159074	0.218144
POTEF	1.99842	3.99563	0.0678573	0.10547
NDC80	1.99803	3.99453	0.0383674	0.0632772
IL11RA	1.99655	3.99044	0.0200424	0.0347365
FSBP	1.99616	3.98936	0.00059258	0.00113515
CSF2	1.99503	3.98625	0.0104495	0.0187629
EFNA1	1.99246	3.97915	0.0202529	0.0350824
NANOGP8	1.99175	3.97719	0.0487337	0.0785288
RP11-460N11.2	1.99082	3.97462	0.00655227	0.0119838
ZNF311	1.98936	3.9706	0.0127913	0.0227334
STK39	1.98739	3.9652	0.00709543	0.0129395
SULT1C4	1.98733	3.96502	0.0727709	0.112131
PRR21	1.98631	3.96221	0.103316	0.151267
CSNK2A3	1.98627	3.96212	0.0882414	0.13235
EPHB3	1.98415	3.9563	0.0218082	0.0375984
SPATA31A5	1.98342	3.95429	0.152244	0.210179
TAAR5	1.98036	3.94592	0.0612988	0.0964175
EMP2	1.98011	3.94524	0.00533176	0.00981774
DSCC1	1.97959	3.9438	0.0483234	0.0779216
CA4	1.9793	3.94303	0.0844785	0.127617
RDH10	1.97739	3.9378	0.00658561	0.0120436
ZNF439	1.97677	3.9361	0.0409486	0.0671089
VCAM1	1.9755	3.93264	0.0453054	0.0735461
TSEN2	1.97463	3.93028	1.21767e-05	2.36537e-05
ACP6	1.97414	3.92893	0.000196491	0.000379218
ME3	1.97281	3.92533	0.00067759	0.00129633
TJP1	1.9721	3.92339	0.00233508	0.00438928
DAAM1	1.97203	3.92319	0.00302673	0.00566071
CD69	1.97171	3.92234	0.105687	0.154102
NUF2	1.97157	3.92194	0.0157055	0.0275967
RP11-15J10.1	1.97052	3.91911	0.156462	0.215052
NEK2	1.9674	3.91064	0.011987	0.0213722
DEPDC7	1.96719	3.91007	0.0124463	0.0221481
RP11-782C8.5	1.96677	3.90891	0.0214695	0.0370587
PBX4	1.96317	3.89919	0.000908691	0.00173352
C11orf80	1.9628	3.89818	0.00270456	0.00507027
NGF	1.96271	3.89794	0.0898134	0.134355
ANKRD20A12P	1.96224	3.89668	0.0431414	0.0703613
RP11-266O15.3	1.96168	3.89515	0.0700105	0.108379
OXNAD1	1.96167	3.89512	0.00327512	0.00611253
NCK2	1.96077	3.89269	0.00889506	0.0160823
RP11-212P7.3	1.96059	3.89222	0.0691201	0.107176
AC104134.2	1.96025	3.8913	0.113256	0.163419
MFSD6	1.95985	3.89021	0.0216409	0.037328
TRAV14DV4	1.95974	3.88991	0.0816846	0.123944
COX11	1.95951	3.88929	0.00151274	0.00286656
HRNR	1.95947	3.8892	0.0672859	0.104675
GMDS	1.95707	3.88271	0.020676	0.0357821
FANCI	1.95673	3.88182	0.0332486	0.0555261
ZNF57	1.95665	3.88161	0.00400231	0.00743371
GJA8	1.95622	3.88043	0.097947	0.144576
AC012005.2	1.95617	3.88031	0.0633508	0.0992748
TRIM15	1.9561	3.88011	0.00136643	0.00259331
RRP7B	1.95479	3.87659	0.00297306	0.00556263
BTLA	1.95424	3.87513	0.0103025	0.0185169
C9orf38	1.95418	3.87496	0.0157428	0.0276564
AC078899.3	1.95382	3.87398	0.0884762	0.132664
POM121L4P	1.95167	3.86823	0.127601	0.180764
OXCT1	1.95143	3.86758	0.00100886	0.00192263
TPSB2	1.95101	3.86645	0.0543308	0.0865151
MST1L	1.94974	3.86304	0.0226689	0.038994
MUC21	1.9489	3.8608	0.00316533	0.00591354
FLG	1.94772	3.85765	0.0395456	0.0650401
POU5F1B	1.94584	3.85261	0.00654541	0.011972
IL18RAP	1.94521	3.85093	0.0139595	0.0247114
RBMY1A1	1.94518	3.85085	0.0300258	0.050596
HIST1H3H	1.9438	3.84717	0.0067876	0.0124028
SERF1B	1.94268	3.84419	0.00455306	0.00842549
TCEB3CL2	1.94207	3.84258	0.0896432	0.134135
PRDM9	1.94206	3.84253	0.0726434	0.111963
PPIAL4D	1.93901	3.83444	0.127555	0.180711
TTN	1.93543	3.82492	0.0351099	0.0583462
GLIS3-AS1	1.93496	3.82368	0.0201078	0.0348448
GPR174	1.9342	3.82166	0.0176904	0.0308722
ULBP2	1.93345	3.81968	0.0257926	0.0439848
MME	1.93339	3.81953	0.0620409	0.0974601
MYB	1.93336	3.81944	0.02042	0.035357
FABP2	1.93233	3.8167	0.0177414	0.0309538
TCEB3B	1.93205	3.81597	0.0514616	0.0824851
FAAH	1.932	3.81585	0.0311085	0.0522544
NEO1	1.93126	3.81388	0.00200315	0.00377555
PDIA2	1.93104	3.81329	0.0496679	0.0798894
STAT4	1.92979	3.80999	0.0553858	0.0880203
TTC25	1.92961	3.80951	0.0288972	0.0488322
ABCA5	1.92952	3.80927	0.00199816	0.00376639
SPATA31B1	1.92712	3.80295	0.131105	0.185065
GPR125	1.92651	3.80135	6.95947e-05	0.000134846
UGT8	1.92537	3.79834	0.0358828	0.0595057
ODC1	1.92523	3.79798	0.000648192	0.00124041
RP11-432I5.6	1.92488	3.79705	0.0242329	0.0415161
F10	1.92443	3.79588	0.00172219	0.0032564
TSPY2	1.92422	3.79531	0.0915225	0.136548
ZNF99	1.92342	3.79321	0.132681	0.186925
OR6C3	1.92252	3.79086	0.201246	0.263402
FAM90A13P	1.92118	3.78734	0.0966078	0.142898
IGLV10-54	1.92091	3.78663	0.0246988	0.0422529
SPTAN1	1.91953	3.78301	0.000184437	0.000356061
ZFYVE9	1.91898	3.78155	0.00660769	0.0120825
GPHN	1.91407	3.76872	0.0245647	0.0420384
TOB1	1.91399	3.76851	0.00479689	0.00886279
PDIA3P1	1.91385	3.76813	0.0199762	0.0346271
SNX25P1	1.91379	3.76798	0.0406806	0.0667113
CDHR2	1.91124	3.76131	0.00625	0.0114495
IGKV1D-8	1.91007	3.75828	0.0695645	0.107767
PYY	1.90889	3.75519	0.174522	0.235983
SNHG8	1.90532	3.74592	0.0498617	0.0801652
RP11-29G8.3	1.90471	3.74432	0.00062144	0.0011902
RP11-195B21.3	1.9046	3.74406	0.0302369	0.0509174
MISP	1.90408	3.74271	0.00063582	0.00121726
SLC16A1	1.90394	3.74234	0.00114358	0.0021763
HOXA6	1.90382	3.74201	0.0138501	0.0245245
MST1	1.90344	3.74105	0.0404069	0.0662945
GLCCI1	1.90226	3.73798	0.0357294	0.0592767
TRIM51BP	1.902	3.73732	0.0549216	0.0873667
BCL2L15	1.90187	3.73698	0.0527536	0.0843033
KRTAP19-4	1.9016	3.73628	0.0274827	0.0466425
HMGB3P1	1.90109	3.73496	0.0375969	0.0621234
TMEM97	1.89956	3.731	0.0144149	0.0254582
REXO1L11P	1.89863	3.72859	0.084449	0.127586
C20orf62	1.89761	3.72596	0.026606	0.0452782
TCEAL6	1.89644	3.72293	0.0124798	0.022205
GCG	1.89627	3.7225	0.145794	0.202645
POTEJ	1.8957	3.72101	0.0690673	0.1071
ARHGAP32	1.89489	3.71894	0.00740657	0.0134895
OR2A1-AS1	1.89451	3.71796	0.0729013	0.112313
RP11-397E7.4	1.8919	3.71124	0.0410301	0.0672348
OR7E14P	1.8913	3.7097	0.0407998	0.0668917
PIGR	1.89049	3.70762	0.124719	0.177241
OR52N4	1.8898	3.70584	0.104884	0.153152
UGT2B15	1.88911	3.70407	0.212421	0.275105
KRT26	1.88903	3.70387	0.127249	0.180345
TRIM51	1.88726	3.69933	0.0817071	0.123975
ACAN	1.88522	3.6941	0.0593557	0.0936569
AL445989.1	1.88384	3.69057	0.374612	0.423349
LAMB3	1.88361	3.68998	0.00918703	0.0165894
GUSBP9	1.88323	3.68901	0.0393503	0.0647504
AMN	1.88148	3.68453	0.0251609	0.0429939
ANKRD36C	1.88142	3.68439	0.0243192	0.0416529
GSTO2	1.88134	3.68416	0.000631058	0.00120826
ZNF556	1.88084	3.68291	0.0093226	0.0168195
RIC3	1.88005	3.68089	0.0163335	0.0286306
LPCAT4	1.87984	3.68035	0.0115312	0.0206047
CTSV	1.87977	3.68017	0.0254441	0.0434341
HELLS	1.87967	3.67991	0.041702	0.0682243
NACAP1	1.87959	3.67971	0.0997495	0.14684
FANCF	1.87919	3.6787	0.0175742	0.0306806
RAB17	1.87906	3.67837	0.00438248	0.00811712
HOXB5	1.87866	3.67732	0.0208281	0.0360227
ARMS2	1.87783	3.67521	0.0652015	0.101832
STRBP	1.8768	3.67258	0.000643054	0.00123086
ZNF322	1.87505	3.66814	0.0381682	0.0629829
PRAMEF11	1.87333	3.66378	0.0571894	0.0906001
AC092687.4	1.87316	3.66333	0.066841	0.104067
ZNF705C	1.87209	3.66062	0.0332604	0.0555411
TRPM4	1.87172	3.65968	0.0128869	0.0228948
LAMA2	1.87102	3.65792	0.00627493	0.0114929
MS4A18	1.87088	3.65755	0.0530413	0.0846834
PLOD2	1.8693	3.65356	0.00541332	0.00996285
RP11-92B11.3	1.86923	3.65338	0.02177	0.0375382
TRIM53BP	1.8692	3.65331	0.154165	0.212415
ITGA6	1.86888	3.65248	0.0206179	0.0356859
ITLN1	1.86691	3.64752	0.066997	0.104262
ZNF587	1.8664	3.64622	0.00801213	0.0145484
PGBD4	1.86499	3.64266	0.01428	0.0252431
TRAV13-1	1.86494	3.64253	0.113849	0.164107
TPX2	1.86453	3.64148	0.00774469	0.0140795
F12	1.8627	3.63688	0.000409851	0.00078757
BCMO1	1.86257	3.63654	0.0387924	0.0639178
BTN3A2	1.86218	3.63558	0.00619218	0.011346
NPIPA2	1.86095	3.63246	0.0248059	0.0424236
IL23R	1.86079	3.63205	0.0113526	0.0203032
GML	1.85843	3.62612	0.0121027	0.0215652
DCLRE1A	1.856	3.62002	0.00207354	0.00390593
ZNF727	1.85599	3.61999	0.092497	0.137774
SPAG4	1.85549	3.61874	0.0148572	0.0261937
FAM45B	1.85547	3.61869	0.0752452	0.115486
OR1S1	1.8529	3.61225	0.16456	0.224649
HNRNPCP5	1.85249	3.61123	0.0721073	0.111256
MARS2	1.8524	3.61101	0.0300123	0.0505771
HAVCR1	1.85136	3.60839	0.0226605	0.038983
RETNLB	1.8506	3.60649	0.0042249	0.00783405
AC144838.3	1.85001	3.60504	0.0670253	0.104297
YAP1	1.84893	3.60234	0.00984538	0.0177234
KIF3A	1.84814	3.60035	0.0282978	0.0479006
CD79B	1.8473	3.59827	0.0542179	0.0863615
KIR3DL1	1.8473	3.59826	0.0426784	0.0696554
RP11-596D21.1	1.84714	3.59787	0.0102354	0.0184032
OR13C5	1.84709	3.59774	0.0304858	0.0512963
EPS8	1.84667	3.59669	0.00342915	0.00639195
IGHV1OR15-3	1.84616	3.59542	0.0530565	0.0847054
SYNGAP1	1.84459	3.5915	0.00792816	0.0144008
RRM2	1.84421	3.59057	0.0132521	0.0235119
MYC	1.84407	3.59021	0.00499484	0.00921761
AL353608.1	1.84391	3.58982	0.0422584	0.069038
AC016582.2	1.84098	3.58253	0.00986964	0.0177643
ELMO3	1.83969	3.57934	0.00040918	0.000786308
SLC35E2	1.83888	3.57732	0.0838659	0.126807
AC011322.1	1.83858	3.57657	0.0320418	0.0536705
PPARGC1A	1.83826	3.57578	0.00355701	0.00662473
AC016251.1	1.83824	3.57575	0.0663339	0.103369
KRT1	1.83812	3.57544	0.0182543	0.0317968
TPM1	1.83767	3.57433	0.00579973	0.010653
OR10A7	1.83605	3.57031	0.173905	0.235389
C12orf75	1.8346	3.56673	0.00277649	0.00520276
RP11-1396O13.13	1.83339	3.56373	0.0496043	0.0797937
HSD11B2	1.83079	3.55731	0.00665822	0.0121718
ST6GALNAC1	1.83024	3.55596	0.00311987	0.00583127
VPS13A	1.83009	3.55559	0.00874915	0.0158299
IGLV1-41	1.82936	3.5538	0.071618	0.110592
AC139100.3	1.82675	3.54736	0.0258754	0.0441169
KRTAP25-1	1.82646	3.54667	0.0243317	0.0416693
SPATA31D4	1.82621	3.54605	0.107439	0.156248
CEP170B	1.82599	3.5455	0.00477226	0.00881841
GLUD2	1.82483	3.54266	0.0524851	0.0839393
KDELR3	1.8222	3.5362	0.00290249	0.00543393
KRTAP5-3	1.82219	3.53617	0.0411436	0.0673941
CSN3	1.82207	3.53588	0.040833	0.0669384
REG1A	1.82033	3.53162	0.0498123	0.0800971
PTPN4	1.82014	3.53116	0.00500002	0.0092263
OR4K15	1.82003	3.53088	0.0619966	0.097401
HIBCH	1.81909	3.52859	0.00125884	0.00239234
LAMB2	1.8186	3.52738	0.00483024	0.0089227
LRTM1	1.81664	3.5226	0.0353042	0.0586472
OR52R1	1.81641	3.52204	0.111188	0.160837
TARSL2	1.81619	3.52149	0.0136865	0.024249
IFNA16	1.81249	3.51247	0.165396	0.225625
RP11-420K14.1	1.81194	3.51113	0.0458327	0.0742997
OR4C12	1.81176	3.5107	0.0379518	0.0626508
OR52H1	1.81042	3.50745	0.0623083	0.097827
RPL21P1	1.81014	3.50677	0.106485	0.155118
FHL1	1.80903	3.50408	0.0025379	0.00476247
MS4A8	1.80897	3.50393	0.013918	0.0246403
LRRN3	1.80876	3.50342	0.0390987	0.064373
JUP	1.8085	3.50278	0.00410988	0.00762835
IL17F	1.80766	3.50074	0.0684877	0.106333
GLOD5	1.80654	3.49802	0.0428027	0.0698503
ENAH	1.80606	3.49686	0.00373685	0.00695273
TMEM156	1.80483	3.49387	0.00942169	0.0169946
RPUSD2	1.80426	3.49249	0.0061538	0.0112786
TRIM64DP	1.80342	3.49046	0.071057	0.109819
AC018720.10	1.80319	3.4899	0.0688866	0.106866
IARS	1.8024	3.48801	0.0214454	0.0370228
SPATA31C1	1.8014	3.48557	0.0875108	0.131421
ECT2	1.80111	3.48489	0.0100906	0.018149
AC098824.6	1.7996	3.48122	0.044052	0.0717006
TRGV5P	1.79833	3.47817	0.157688	0.216465
SAMD15	1.79802	3.47743	0.0360819	0.0598118
AC022532.1	1.79727	3.47562	0.017737	0.030949
KRTAP4-9	1.797	3.47497	0.0884053	0.132571
CREBZF	1.79509	3.47038	0.00612671	0.0112325
SLC16A4	1.79349	3.46653	0.0142904	0.02526
WDR6	1.79331	3.46609	0.025266	0.0431593
LYG1	1.79329	3.46604	0.0234973	0.0403253
IGHV2-70	1.79328	3.46602	0.230538	0.29443
POLE2	1.79275	3.46475	0.0150975	0.0265906
IGHV3-16	1.79153	3.46182	0.0540055	0.0860635
HSPD1P1	1.78996	3.45805	0.050868	0.0816265
C4BPB	1.78983	3.45775	0.0354311	0.0588241
RFPL4A	1.78874	3.45514	0.241001	0.305611
ENC1	1.78852	3.4546	0.00863965	0.0156421
PLEKHA5	1.78821	3.45386	0.0323481	0.0541428
TRAV20	1.78624	3.44914	0.0625685	0.0981714
TRBV4-1	1.78586	3.44825	0.0736856	0.113361
TRIM51CP	1.78537	3.44707	0.0624142	0.0979746
RPS7P15	1.78515	3.44654	0.261755	0.3278
FUT8	1.78216	3.43942	0.00984999	0.0177311
CLU	1.78123	3.43719	0.0990723	0.145976
NSUN5P2	1.77988	3.43397	0.00789671	0.0143464
AKAP1	1.77837	3.43038	0.00842714	0.0152693
SH3YL1	1.77722	3.42765	4.20485e-05	8.15436e-05
TMEM171	1.7768	3.42666	0.0283311	0.0479541
RP11-707M1.1	1.77636	3.4256	0.093608	0.139185
TRMT5	1.77634	3.42556	0.0100002	0.0179892
KB-1592A4.14	1.77554	3.42366	0.0721684	0.111317
MAGEH1	1.77504	3.42248	0.0391205	0.0644035
OFD1	1.77362	3.4191	0.0110069	0.0197069
KRTAP5-2	1.77281	3.4172	0.0472117	0.0763392
AC021224.1	1.77243	3.41628	0.0674122	0.10486
BICD1	1.77045	3.4116	0.0025853	0.00485031
OPTN	1.76986	3.4102	0.0126793	0.0225461
TRGV7	1.76688	3.40318	0.122694	0.174884
KIF20B	1.76685	3.40311	0.0309118	0.0519495
TNXB	1.76447	3.39748	0.0405056	0.0664471
CCR7	1.76354	3.3953	0.0308891	0.0519189
FAM156A	1.76328	3.39469	0.03367	0.0561617
FAM27B	1.76296	3.39393	0.014113	0.0249625
TRIM43	1.76275	3.39344	0.120892	0.17275
ACYP1	1.76247	3.3928	0.00255301	0.00479051
RP11-1148O4.2	1.76226	3.39229	0.115504	0.166115
TTC21B-AS1	1.76151	3.39053	0.0647474	0.101203
ULBP3	1.76148	3.39045	0.0376985	0.0622723
PHGDH	1.76126	3.38993	0.00420786	0.00780345
PDCD4	1.76049	3.38813	0.00506121	0.00933563
AQP8	1.7602	3.38746	0.0705118	0.109061
TNFRSF11B	1.75961	3.38606	0.0528614	0.0844545
MT-ND2	1.75786	3.38196	0.0012634	0.00240093
KCNK1	1.75746	3.38101	0.0348668	0.0579739
OR6C2	1.75724	3.38051	0.0527995	0.084365
BMS1P5	1.7571	3.38017	0.0189834	0.0329932
GRK5	1.75407	3.37309	0.000361786	0.000695857
SPATA31D5P	1.75379	3.37243	0.0795049	0.121114
GOLM1	1.75369	3.37219	0.001558	0.00295076
ZNF540	1.75297	3.37051	0.0345145	0.0574426
TMED6	1.75251	3.36945	0.0207852	0.0359528
ZNF66	1.75157	3.36726	0.055996	0.0888947
ZNF43	1.75091	3.36571	0.047244	0.0763778
ACRC	1.74978	3.36306	0.0281369	0.0476605
ADD3	1.74967	3.36281	0.0269189	0.0457744
TFPI2	1.74926	3.36187	0.106255	0.154825
FST	1.74898	3.3612	0.095467	0.141506
OR2L5	1.74825	3.35952	0.157198	0.21592
DLX6	1.74801	3.35895	0.0585605	0.0925434
GCAT	1.74754	3.35786	0.000570876	0.0010939
RP1-170O19.20	1.74674	3.356	0.049653	0.0798698
PABPC3	1.74669	3.35587	0.0681047	0.105803
OR2L2	1.74614	3.3546	0.0762846	0.116874
AC013470.8	1.74576	3.35372	0.024308	0.0416349
COL10A1	1.74425	3.35021	0.0585314	0.0925155
AC016745.1	1.744	3.34963	0.0866071	0.13028
ANKRD20A8P	1.74304	3.34741	0.0675944	0.105104
CHEK1	1.74265	3.34649	0.00710561	0.0129565
OR56B4	1.74223	3.34553	0.20234	0.264505
OCLM	1.74125	3.34324	0.044422	0.072248
RP11-435I10.3	1.74074	3.34206	0.107641	0.156497
RP11-72M10.5	1.74059	3.34173	0.100584	0.147916
DEFB129	1.74039	3.34126	0.0465044	0.0752851
OR2T2	1.73985	3.34	0.0481427	0.07765
CTDSPL	1.73892	3.33786	0.0289646	0.0489275
IL12RB2	1.73824	3.33628	0.0293852	0.0495873
PPIAP29	1.73804	3.33581	0.0108623	0.0194638
SYDE2	1.73651	3.33228	0.00328202	0.00612502
KRTAP4-12	1.7351	3.32902	0.135322	0.190181
OR52N2	1.73403	3.32656	0.146072	0.202953
CXorf65	1.73283	3.32378	0.0197387	0.03424
RALGPS2	1.73161	3.32098	0.0109455	0.0196049
OR7D2	1.73124	3.32014	0.0721108	0.111258
WIF1	1.73092	3.31938	0.0970657	0.143484
ANKRD20A3	1.72961	3.31639	0.00684038	0.0124945
C7orf66	1.72797	3.31261	0.135902	0.190885
EFEMP1	1.72757	3.31171	0.149455	0.206982
MET	1.7259	3.30787	0.0249259	0.0426111
SERPINB4	1.7258	3.30762	0.124762	0.177289
RP11-1094M14.12	1.72567	3.30733	0.033912	0.0565295
SDCBP2	1.72536	3.30662	0.0369076	0.0610928
TP53TG3D	1.72522	3.3063	0.112845	0.162928
RP11-96C23.5	1.72463	3.30496	0.0403544	0.0662122
IGKV1D-43	1.72346	3.30228	0.141833	0.197896
AK3	1.72345	3.30225	0.000904432	0.00172551
TAS2R46	1.72316	3.30158	0.118462	0.169769
UAP1	1.72295	3.30111	0.00562526	0.0103443
IMMP2L	1.72244	3.29993	0.00596214	0.0109401
PCCA	1.72165	3.29812	0.00269022	0.00504387
CLDN7	1.72064	3.29582	0.0157223	0.0276238
ACAP1	1.72009	3.29456	0.122262	0.174376
SP140	1.71991	3.29415	0.0936702	0.139259
TRGV8	1.71786	3.28948	0.342224	0.41202
FBLN2	1.71762	3.28894	0.0708628	0.109549
KRTAP3-2	1.71665	3.28671	0.169055	0.229807
RP11-561N12.2	1.71663	3.28669	0.178311	0.239243
ZNF681	1.71612	3.28551	0.0295058	0.0497733
IGKV1-13	1.71557	3.28426	0.200567	0.262679
SNX25	1.71539	3.28385	0.00696639	0.012717
SPDYE6	1.71524	3.28351	0.0477647	0.0771036
SULT1A2	1.71334	3.27918	0.0831418	0.125834
RP11-1186N24.5	1.71326	3.279	0.020397	0.0353194
CCDC14	1.713	3.27842	0.00511581	0.00943093
PILRB	1.71183	3.27575	0.00134619	0.00255557
ANKZF1	1.71162	3.27527	0.00287693	0.00538694
GTSE1	1.71111	3.27413	0.0585361	0.0925182
F5	1.71044	3.2726	0.00307204	0.00574391
KIAA0907	1.70882	3.26892	5.47723e-05	0.000106162
PEX6	1.70834	3.26784	0.0246234	0.0421351
GTF2IRD2B	1.70751	3.26596	0.00272668	0.00511091
TJP2	1.70641	3.26348	0.00318453	0.00594865
WWC1	1.70616	3.2629	0.0711672	0.109975
FOXA1	1.70554	3.26151	0.0315829	0.0529787
RP11-517A5.4	1.70484	3.25993	0.153257	0.21139
RP11-848G14.5	1.70484	3.25992	0.184694	0.245719
MCCC1-AS1	1.70454	3.25925	0.0610609	0.0960826
RUSC1-AS1	1.70403	3.2581	0.0238062	0.0408227
OR4D10	1.70349	3.25689	0.11166	0.161442
MLF1	1.70343	3.25675	0.0255789	0.0436448
PRAMEF21	1.70263	3.25494	0.079247	0.120785
ZNF479	1.70178	3.25302	0.191979	0.253493
KNTC1	1.70088	3.25099	0.00711155	0.0129665
OR5K1	1.70022	3.2495	0.0411231	0.0673624
MLPH	1.69964	3.2482	0.0637065	0.0997646
FAM209A	1.69868	3.24604	0.0343873	0.0572524
PABPC1L	1.69841	3.24544	0.00267086	0.00500775
OR2T33	1.69838	3.24537	0.0365688	0.0605702
RP11-140L24.3	1.69774	3.24392	0.0848537	0.12808
RP1-27O5.3	1.69743	3.24323	0.00393301	0.00730852
OR4D1	1.69681	3.24184	0.065546	0.102304
ZNF155	1.69668	3.24154	0.0266765	0.0453944
IGHV3OR16-7	1.69397	3.23546	0.220779	0.283957
RP11-700P18.1	1.69329	3.23392	0.0836054	0.126457
RP11-293F5.8	1.69252	3.2322	0.0346189	0.0575981
PPAP2A	1.6922	3.2315	0.0438649	0.0714283
TMTC4	1.69118	3.22921	0.000594023	0.00113788
KRTAP10-11	1.6908	3.22835	0.0881836	0.132277
DRD5P2	1.69063	3.22797	0.0827411	0.125317
RRP9	1.68891	3.22413	0.0281518	0.04768
PLA2G2A	1.68877	3.22383	0.257435	0.32311
STK17A	1.68538	3.21625	0.0372916	0.0616736
FLG2	1.68505	3.2155	0.0584114	0.0923486
DBF4P1	1.68481	3.21498	0.11431	0.16468
STEAP1	1.68448	3.21424	0.0743408	0.114259
GDF3	1.68399	3.21315	0.0529212	0.0845314
OR1E1	1.6836	3.21229	0.0657899	0.102646
OR11G2	1.68314	3.21127	0.0401883	0.0659789
NFE2L3	1.68281	3.21052	0.000961197	0.00183247
GADD45A	1.68276	3.21042	0.0263147	0.0448183
OR8G1	1.68272	3.21033	0.0921451	0.13732
LRRC19	1.68267	3.21021	0.0395811	0.065093
SDHAP3	1.68202	3.20876	0.0128489	0.0228301
RPL17P3	1.68142	3.20744	0.0539695	0.0860132
CA12	1.68097	3.20643	0.0203826	0.0352956
ZNF626	1.68082	3.20611	0.118253	0.16952
SPATA31A3	1.67928	3.20268	0.135658	0.190606
PRAMEF2	1.678	3.19985	0.0294749	0.0497285
ERN2	1.67781	3.19941	0.0571356	0.0905174
RAD54L	1.67724	3.19815	0.0227793	0.0391687
REG1B	1.67671	3.19698	0.0876892	0.131651
RP11-534N16.1	1.67582	3.19502	0.133842	0.18838
NQO1	1.67333	3.18949	0.108945	0.158087
HEPACAM2	1.67313	3.18905	0.0326363	0.054584
TAAR3	1.67272	3.18814	0.0893792	0.133792
CDY1	1.67265	3.188	0.177445	0.238358
LRRC37A4P	1.66928	3.18056	0.0149307	0.0263137
DNAAF2	1.66913	3.18022	0.0104416	0.01875
NLGN4Y	1.66795	3.17762	0.115187	0.165733
AC007000.12	1.66786	3.17744	0.103755	0.151806
ASTE1	1.6672	3.17597	0.0158588	0.027844
CTB-22K21.2	1.66705	3.17564	0.162574	0.222321
FOLR1	1.66666	3.17479	0.0685277	0.106383
CNGA1	1.66597	3.17327	0.0251506	0.0429788
TCHH	1.66578	3.17285	0.130583	0.184446
NPIPB6	1.66294	3.16662	0.0731479	0.11266
PCDHB8	1.66247	3.16557	0.13944	0.195066
SLC14A1	1.66151	3.16346	0.0376676	0.0622261
GOLGA2P3Y	1.66129	3.163	0.17483	0.236074
ITGB7	1.66065	3.16159	0.147776	0.204966
KLHDC2	1.66022	3.16064	0.00163042	0.00308501
FYN	1.65949	3.15906	0.0722587	0.11143
HERC2P2	1.65819	3.15619	0.0327107	0.0546943
NMU	1.65814	3.15609	0.0189511	0.032943
TRAV16	1.65705	3.1537	0.021724	0.0374635
ZNF737	1.65653	3.15258	0.0339173	0.0565366
SMIM22	1.65631	3.1521	0.021986	0.0378823
ZNF724P	1.65584	3.15107	0.0312276	0.0524361
LRRC37A17P	1.65581	3.15101	0.0725523	0.111844
SLC7A6	1.65528	3.14985	0.00357319	0.00665444
RP11-267J23.4	1.6547	3.14857	0.029556	0.0498551
TRMT11	1.65414	3.14735	0.00211246	0.00397782
WRN	1.65398	3.147	0.0349165	0.0580482
WT1-AS	1.65274	3.14431	0.0107724	0.0193128
ARSJ	1.65239	3.14355	0.0144023	0.0254369
ZNF138	1.65206	3.14282	0.0118986	0.0212212
ZNF12	1.65047	3.13936	0.0120744	0.0215195
AC083899.3	1.65044	3.13928	0.0130924	0.0232392
TCTN2	1.6487	3.13551	0.0232388	0.0399112
OR51H1P	1.64745	3.1328	0.0643103	0.100598
ZNF716	1.6464	3.1305	0.104597	0.15281
ZNF506	1.64633	3.13037	0.0279342	0.0473517
DLGAP5	1.64521	3.12793	0.0735437	0.113194
RP11-450I1.4	1.64447	3.12634	0.0742866	0.114179
OR5V1	1.64333	3.12385	0.0241083	0.041315
NKX2-5	1.6433	3.1238	0.131031	0.184969
OR4N2	1.64285	3.12283	0.224385	0.287877
KRT6B	1.64165	3.12023	0.03466	0.0576583
TCN1	1.64163	3.12018	0.0279171	0.0473283
ICA1	1.64154	3.11999	0.0199134	0.0345276
CIB2	1.64062	3.11799	0.0284289	0.0481098
ZNF845	1.64043	3.11758	0.0978424	0.144454
OR4F16	1.63957	3.11573	0.337304	0.407756
IGKV1OR2-2	1.63907	3.11466	0.144105	0.200601
TNFRSF9	1.63841	3.11322	0.115286	0.165851
SCG2	1.63595	3.10792	0.10053	0.147844
ODF2L	1.63541	3.10675	0.0211534	0.0365503
STMN1	1.6353	3.10652	0.00670596	0.0122571
PPIC	1.63491	3.10568	0.0670974	0.104398
WDR87	1.63481	3.10546	0.0860424	0.129559
KIAA1107	1.63468	3.10518	0.0152633	0.0268638
TAS2R20	1.63454	3.10489	0.0439582	0.0715682
HOXB-AS3	1.63401	3.10374	0.0315471	0.0529278
LRRC37A16P	1.6331	3.10178	0.0629462	0.098697
CST1	1.63293	3.10143	0.0919918	0.137127
MCM6	1.63133	3.09799	0.0506733	0.0813366
PREPL	1.63099	3.09725	0.00539635	0.00993351
KRT5	1.63028	3.09573	0.056345	0.0893923
RPTN	1.63017	3.09551	0.17038	0.231331
AC109829.1	1.62987	3.09484	0.040738	0.0667998
ECHDC2	1.62883	3.09261	0.00186158	0.00351364
LAD1	1.62614	3.08686	0.00587574	0.0107871
MAP1B	1.62504	3.08451	0.0158195	0.0277785
MSMO1	1.62463	3.08364	0.002219	0.00417448
RP11-163O19.10	1.62261	3.07932	0.0615435	0.0967655
IGHV3OR16-10	1.62089	3.07564	0.0302119	0.0508813
JPH1	1.6203	3.07439	0.00519484	0.00957203
STAMBPL1	1.62014	3.07405	0.00220359	0.00414643
SPAG1	1.61958	3.07285	0.00627043	0.0114851
SPICE1	1.6195	3.07269	0.00245233	0.00460428
SPDYE1	1.6193	3.07225	0.0726205	0.11194
STAG3L1	1.61815	3.06981	0.0141708	0.0250602
EGFL6	1.61652	3.06635	0.131904	0.18602
HEPN1	1.61577	3.06475	0.0783322	0.119598
TSPY3	1.61509	3.06331	0.351814	0.41202
SERINC2	1.61397	3.06093	0.024958	0.0426634
TRIM43B	1.61235	3.05749	0.0761501	0.116692
SDR16C5	1.61175	3.05623	0.032615	0.0545532
ZNF493	1.61168	3.05607	0.031555	0.0529366
HSPB9	1.61124	3.05513	0.120624	0.172397
AGAP7	1.60833	3.04898	0.0457651	0.0742005
CCNB1	1.60821	3.04874	0.0608415	0.0957842
AL133481.1	1.60796	3.04821	0.132544	0.186776
PMS2P3	1.6078	3.04786	0.0985828	0.145362
UGT1A8	1.60592	3.04391	0.0731985	0.112719
RP11-480I12.7	1.60592	3.0439	0.0587058	0.092748
GTF2IRD1	1.6049	3.04175	0.000687982	0.0013159
GPA33	1.60479	3.04152	0.0823304	0.124786
HS3ST3A1	1.60472	3.04137	0.064683	0.101113
RP11-556K13.1	1.60375	3.03933	0.0310242	0.0521232
C3orf30	1.6037	3.03921	0.0844946	0.127634
OR3A2	1.60208	3.03581	0.154906	0.213288
CATSPER2	1.60115	3.03385	0.0877563	0.131742
PRDX2	1.60026	3.03199	0.00402024	0.00746509
RP13-228J13.8	1.59985	3.03112	0.0406087	0.0666085
HCG4	1.59844	3.02815	0.0355574	0.0590101
RHOXF2	1.59812	3.02749	0.125634	0.178353
CCDC34	1.59778	3.02677	0.0142518	0.0251973
OR1L6	1.59689	3.02491	0.142085	0.198201
STRC	1.5966	3.02429	0.122687	0.174879
ZDBF2	1.59646	3.02401	0.0294232	0.0496457
GLIS3	1.59522	3.0214	0.0625584	0.0981654
RP11-1112J20.2	1.59518	3.02133	0.106714	0.155385
UGT2B4	1.59508	3.02111	0.152442	0.210438
OR52N1	1.59354	3.01788	0.0506963	0.0813713
POTEI	1.59343	3.01765	0.0968567	0.143222
ZFP30	1.59241	3.01552	0.0337281	0.0562554
OR51A4	1.59194	3.01454	0.0358851	0.0595078
MT1L	1.59065	3.01186	0.157555	0.216323
GOLGA6A	1.5902	3.01092	0.0312688	0.0524991
HDAC1	1.59008	3.01066	0.000854048	0.0016304
UGT1A9	1.58747	3.00522	0.238423	0.302834
ZNF404	1.58729	3.00485	0.0279281	0.0473442
SPATA31D3	1.58718	3.00461	0.083974	0.126951
MT-CYB	1.58673	3.00368	0.00108087	0.00205798
NET1	1.58644	3.00307	0.00428612	0.00794373
TERF1P3	1.58545	3.00101	0.0881424	0.132235
AC105399.2	1.58484	2.99976	0.0433835	0.0707202
OR10A4	1.58475	2.99955	0.113947	0.164232
RP11-413H22.2	1.58414	2.9983	0.0573292	0.0908016
SLC7A9	1.58396	2.99793	0.0886279	0.132846
FAM214A	1.58355	2.99707	0.0160974	0.028239
RP11-98J23.2	1.58064	2.99102	0.0286732	0.0484879
OR11H1	1.58049	2.99071	0.145302	0.202069
OR8B2	1.57948	2.98861	0.056765	0.0899893
AC005488.11	1.57934	2.98833	0.0379911	0.0627121
CTAGE6	1.57843	2.98644	0.0974601	0.143978
OR5AK2	1.5766	2.98266	0.00600794	0.0110221
CBY1	1.57641	2.98226	0.0171058	0.0299117
ANKRD20A7P	1.5763	2.98204	0.1483	0.205585
TXNRD3	1.57579	2.98098	0.0395565	0.0650544
PTTG1	1.57554	2.98047	0.125524	0.178214
RPL7P15	1.57551	2.9804	0.0736161	0.113288
OR4C46	1.57499	2.97934	0.180106	0.241036
ZNF695	1.57471	2.97875	0.0688476	0.106811
PCDHB13	1.57453	2.97838	0.0911917	0.136128
KRTAP10-6	1.57366	2.97658	0.168232	0.228887
SQLE	1.57311	2.97546	0.00152304	0.00288569
ZNF208	1.573	2.97522	0.0658679	0.102746
CFL2	1.57273	2.97467	0.0294074	0.0496233
ZNF658B	1.57175	2.97264	0.0643904	0.100705
IGLV4-3	1.57172	2.97259	0.151322	0.209078
OR1L1	1.57135	2.97184	0.0189336	0.0329155
KDM1A	1.57113	2.97138	0.0015606	0.00295551
CRYAB	1.57087	2.97085	0.0177657	0.0309933
NBEA	1.56997	2.96898	0.0167166	0.0292621
UPF3AP2	1.56975	2.96852	0.152658	0.210686
VSX1	1.56874	2.96646	0.00344788	0.00642604
HSD17B2	1.56863	2.96623	0.00915557	0.0165347
AK1	1.56793	2.96478	0.00700649	0.0127866
AC064852.4	1.56726	2.96342	0.0967221	0.143044
SRY	1.56667	2.9622	0.150535	0.208218
NPIPA1	1.5663	2.96144	0.0212491	0.0367023
ORM1	1.56606	2.96095	0.0771923	0.118083
HJURP	1.56553	2.95986	0.0172531	0.0301492
MACROD1	1.56445	2.95766	0.00024077	0.00046413
FASTKD5	1.56317	2.95502	0.0106469	0.0190989
SPATA31C2	1.56293	2.95454	0.207755	0.270171
CENPJ	1.56262	2.95391	0.0403317	0.0661842
GOLGA6B	1.56209	2.95281	0.128159	0.181447
CASP6	1.56117	2.95092	0.0460677	0.0746388
PMS2P5	1.55996	2.94846	0.0731188	0.112624
GOLGA6L4	1.55867	2.94582	0.118086	0.169302
OR13C9	1.55856	2.9456	0.225693	0.289253
PCDH11Y	1.5583	2.94506	0.0494173	0.0795261
AC006042.8	1.55714	2.9427	0.0340251	0.0567049
ZNF443	1.55628	2.94095	0.0503791	0.0809116
AC069213.1	1.55603	2.94043	0.023211	0.039867
RP11-755O11.2	1.5558	2.93997	0.111804	0.161623
CLCC1	1.55569	2.93974	0.0440856	0.0717473
NPM1P17	1.55464	2.93761	0.180313	0.24124
DDX11	1.55425	2.93682	0.0194069	0.0336949
C6orf99	1.55413	2.93657	0.12242	0.17455
ZNF141	1.55406	2.93642	0.0303312	0.0510598
CENPK	1.55365	2.93559	0.0945545	0.140379
RP11-65E22.2	1.55351	2.9353	0.154378	0.212648
MAGED1	1.55337	2.93502	0.00212354	0.00399842
RP1	1.55228	2.93279	0.0860128	0.129532
C11orf96	1.55105	2.9303	0.278798	0.345881
REXO1L1P	1.55032	2.92882	0.0901028	0.134739
PRSS12	1.55016	2.92849	0.0674884	0.104967
CSTF2	1.54898	2.92611	0.0247986	0.0424136
RP11-325O24.5	1.54762	2.92335	0.0943552	0.140155
FAM98B	1.54364	2.91529	0.0274014	0.0465251
ZNF814	1.54221	2.9124	0.0798749	0.121594
KRTDAP	1.54209	2.91215	0.172812	0.23415
OR5K2	1.54201	2.91199	0.0768153	0.117578
CACNB2	1.5418	2.91158	0.0421165	0.0688354
PTPN20CP	1.54168	2.91134	0.120415	0.17215
TRBV23OR9-2	1.54044	2.90882	0.131871	0.185986
NBPF11	1.53982	2.90758	0.0601086	0.0947576
CACNG2	1.53959	2.90711	0.0718581	0.110913
IKBKAP	1.53914	2.90622	0.0306148	0.0514952
BMS1P10	1.53909	2.9061	0.0086972	0.0157428
RP11-178C3.2	1.53755	2.90302	0.0344897	0.0574046
PFKM	1.53753	2.90297	0.0367021	0.0607788
MTUS1	1.53711	2.90212	0.064819	0.101304
TDO2	1.53577	2.89944	0.17098	0.232004
PDPK2	1.53418	2.89624	0.0200001	0.0346664
OR10V1	1.53412	2.89612	0.045901	0.0743978
OR2A14	1.53363	2.89514	0.0801831	0.121986
QPRT	1.53333	2.89454	0.0444296	0.0722584
WI2-3308P17.2	1.53308	2.89403	0.31023	0.379048
AL603965.1	1.53306	2.89398	0.063071	0.0988712
OR5L2	1.53217	2.89221	0.0300707	0.0506671
OR1L4	1.53102	2.8899	0.127209	0.1803
HNRNPA1P34	1.53066	2.88917	0.0904996	0.135248
NPIPA7_2	1.53029	2.88843	0.024331	0.0416693
KRTAP21-2	1.5299	2.88766	0.10378	0.151832
SIGMAR1	1.52922	2.88629	0.0118035	0.0210588
SERBP1P1	1.52803	2.88391	0.115807	0.166489
NPIPP1	1.52667	2.8812	0.0216056	0.0372703
NKG7	1.52665	2.88116	0.0303344	0.0510637
OR2AP1	1.52618	2.88022	0.0901331	0.134781
CFB_1	1.52565	2.87915	0.0313637	0.0526447
OR2M2	1.52519	2.87825	0.198458	0.260432
OR5H15	1.52512	2.8781	0.0608568	0.0958006
IQCA1	1.5246	2.87707	0.0714283	0.110341
ZNF420	1.52247	2.87282	0.0078634	0.0142886
DYRK3	1.52246	2.8728	0.0227191	0.0390733
HCN1	1.52233	2.87255	0.173688	0.235159
PDHA2	1.52209	2.87208	0.0887677	0.133021
ZNF761	1.52193	2.87174	0.0377576	0.0623604
AIFM3	1.5213	2.8705	0.122727	0.174923
OR14I1	1.52107	2.87004	0.0408068	0.0669012
CCDC110	1.52053	2.86897	0.0276643	0.0469301
ATP1B1	1.52042	2.86875	0.0302834	0.0509869
STOX1	1.51991	2.86774	0.0312887	0.0525279
MAK	1.51905	2.86603	0.00411509	0.00763778
STIL	1.51746	2.86286	0.036394	0.060298
LRRC70	1.51611	2.86018	0.0958503	0.141963
BIVM	1.51524	2.85846	0.000130358	0.000252005
OR13C3	1.51468	2.85736	0.0750571	0.115225
RAB33A	1.51408	2.85617	0.0951234	0.141093
NFXL1	1.51191	2.85188	0.0524313	0.0838648
IGF1	1.51123	2.85053	0.0781966	0.119423
ZNF878	1.51057	2.84923	0.0938967	0.139553
HOXA7	1.50974	2.84758	0.0310197	0.0521186
ROCK2	1.50939	2.84691	0.0143788	0.0254024
BTBD6	1.50762	2.8434	0.0196639	0.0341185
OR2W1	1.50719	2.84255	0.0392686	0.0646252
DPCR1	1.50691	2.84201	0.0737341	0.11342
LURAP1L	1.50658	2.84136	0.0840007	0.126987
CTD-2651C21.3	1.50571	2.83963	0.0734749	0.113097
CCND1	1.5051	2.83845	0.0123128	0.021924
MCM7	1.50427	2.83682	0.0212273	0.0366692
OGG1	1.5037	2.83569	0.00635919	0.0116428
MT-ND4	1.50346	2.83522	0.0019858	0.00374357
ZNF607	1.50272	2.83376	0.0252354	0.0431083
KRTAP9-8	1.50263	2.83359	0.102119	0.149797
TRIM51JP	1.50169	2.83175	0.228159	0.29187
AF001548.5	1.50165	2.83166	0.0633755	0.0993081
LRRC37A	1.50064	2.82968	0.083031	0.1257
IFNA10	1.5006	2.8296	0.215459	0.278305
RSPH10B2	1.50016	2.82875	0.13579	0.190751
DENND2D	1.49966	2.82776	0.00956877	0.0172496
RP11-193H5.1	1.49768	2.82389	0.0794787	0.121077
KIF4B	1.49707	2.82268	0.178528	0.239423
UTP14C	1.49694	2.82243	0.0131161	0.0232784
IGHV3OR16-15	1.4967	2.82197	0.252854	0.318198
SNURF_1	1.49651	2.82159	0.00696763	0.0127189
AC010761.8	1.49578	2.82016	0.0160906	0.0282279
FOXI3	1.49439	2.81745	0.0913508	0.13633
SUMO4	1.49423	2.81714	0.157424	0.216168
C18orf63	1.49404	2.81677	0.107536	0.156368
RP11-356J5.5	1.49334	2.81539	0.0674646	0.104933
MGP	1.4923	2.81336	0.181215	0.242216
CTC-338M12.4	1.49181	2.81241	0.00415498	0.00770859
PCID2	1.49175	2.81231	0.00504322	0.00930334
PRAMEF6	1.48994	2.80877	0.198121	0.260073
PTPN13	1.48985	2.8086	0.0758964	0.116353
ACTA2	1.48982	2.80855	0.105486	0.153876
LAPTM4B	1.48914	2.80722	0.00902214	0.0163054
KRTAP5-11	1.48883	2.80662	0.195234	0.256995
KRTAP9-9	1.48874	2.80644	0.142176	0.198314
MAP2K6	1.48785	2.8047	0.0274271	0.0465619
ZNF799	1.48775	2.8045	0.0404398	0.0663466
HSFY1	1.48771	2.80444	0.134347	0.189009
PLCXD2	1.48736	2.80375	0.0221892	0.0382131
METTL3	1.48636	2.80182	0.0268559	0.0456754
MUC6	1.48634	2.80178	0.0917437	0.136832
DNAJC12	1.48604	2.80119	0.0918166	0.136923
TNS4	1.48487	2.79892	0.0943438	0.140142
MUC12	1.48374	2.79672	0.174176	0.235676
CTD-2510F5.2	1.48293	2.79516	0.201663	0.263881
LCAT	1.48251	2.79434	0.0602432	0.0949381
NEDD4	1.48124	2.79189	0.0319243	0.0534877
MUC5B	1.48037	2.7902	0.122109	0.174205
KIAA1407	1.48036	2.79019	0.0188796	0.0328286
Z97634.3	1.48001	2.78951	0.0615267	0.0967443
CALB2	1.47967	2.78885	0.145421	0.202191
LGALS3BP	1.47909	2.78773	0.0644546	0.100795
ZNF91	1.4785	2.78658	0.0024112	0.00452971
DCP1B	1.47848	2.78655	0.0110058	0.0197055
PIP5K1B	1.47822	2.78604	0.0413092	0.0676385
IGHV3OR16-16	1.47818	2.78597	0.0752153	0.11545
GDF9	1.47742	2.7845	0.0664902	0.103593
PRKD2	1.47718	2.78404	0.00406956	0.00755472
NXPE4	1.47651	2.78275	0.10438	0.152543
THEM4	1.47614	2.78203	0.0474416	0.0766585
OR11H12	1.47607	2.7819	0.086475	0.130119
REG4	1.47518	2.78018	0.0521547	0.0834594
TUSC3	1.47505	2.77994	0.0891976	0.133562
OR5AP2	1.4743	2.77848	0.116301	0.167087
NTHL1	1.47396	2.77783	0.00204842	0.0038591
ZNF723	1.4739	2.77772	0.209594	0.272116
SST	1.47366	2.77726	0.2225	0.285826
KLKB1	1.47331	2.77659	0.107499	0.156326
POTEKP	1.4731	2.77617	0.160033	0.219277
RP11-566K19.9	1.47295	2.77589	0.0611899	0.0962593
NPM1P31	1.47279	2.77559	0.105202	0.153531
KRTAP19-3	1.47183	2.77373	0.303566	0.372063
CTB-25J19.1	1.47164	2.77337	0.229756	0.293561
CLDN1	1.47155	2.77319	0.219206	0.282333
RPL12P4	1.47028	2.77076	0.0763958	0.117026
RP5-875O13.6	1.46985	2.76994	0.105384	0.153738
HIST1H2BE	1.46889	2.76808	0.228848	0.292627
FANCG	1.46873	2.76778	0.0255514	0.0436018
BCKDHB	1.46741	2.76525	0.0643401	0.10064
MT3	1.46688	2.76424	0.163757	0.223716
KRTAP10-5	1.4667	2.76388	0.16472	0.224835
RP13-401N8.1	1.46654	2.76358	0.0525245	0.0839952
AMACR	1.46653	2.76356	0.00169127	0.00319877
AC138783.12	1.46651	2.76352	0.0437555	0.0712623
TRIOBP	1.46556	2.7617	0.0859465	0.129462
PTCHD3	1.4631	2.757	0.0977583	0.144341
CEP128	1.46279	2.75641	0.0639946	0.100167
AMY1C	1.4624	2.75566	0.0272242	0.0462541
SLC10A5	1.46142	2.7538	0.0414633	0.0678669
KBTBD7	1.46055	2.75214	0.0592624	0.0935277
SPEF2	1.46055	2.75214	0.00439206	0.00813382
TRIM64FP	1.46045	2.75194	0.166253	0.226596
MT-CO3	1.46033	2.75171	0.00127555	0.0024237
GPR18	1.45768	2.74667	0.0651135	0.101717
RP11-88L24.4	1.45759	2.74649	0.152625	0.210655
KIF11	1.45758	2.74648	0.0453576	0.0736204
RP11-10F11.2	1.4569	2.74518	0.0685401	0.106394
LRBA	1.45605	2.74355	0.00639472	0.0117045
IGKV2D-24	1.45456	2.74074	0.273091	0.339932
RP11-561O4.1	1.45379	2.73927	0.154693	0.213036
PCDH11X	1.45354	2.73879	0.168885	0.229614
SLC6A8	1.45349	2.73869	0.000391911	0.000753298
STAP1	1.45242	2.73666	0.0883783	0.132544
TBCD	1.45187	2.73563	0.0821791	0.124583
GTF2IRD2P1	1.45087	2.73373	0.0635178	0.0995028
OR5D16	1.45036	2.73277	0.0184939	0.0321928
TCHHL1	1.44992	2.73193	0.0637194	0.0997821
EPHB2	1.44829	2.72885	0.024044	0.041212
HSD17B7P2	1.44828	2.72882	0.0374267	0.0618699
FUNDC2P2	1.44825	2.72876	0.113759	0.163997
FAM231B	1.44788	2.72806	0.0925337	0.137821
RP11-56P9.4	1.44717	2.72673	0.353745	0.41202
TMEM99	1.44646	2.72539	0.0331336	0.0553565
MCM3	1.44566	2.72388	0.00705527	0.0128704
C22orf43	1.44543	2.72343	0.13882	0.19434
TSHR	1.4442	2.72112	0.190867	0.25224
TSPYL2	1.44398	2.72071	0.0557943	0.0886013
ZNF85	1.44365	2.72007	0.102408	0.150152
GLI3	1.44297	2.71879	0.0369966	0.061221
BCHE	1.44251	2.71793	0.109271	0.158506
OR6W1P	1.44221	2.71736	0.141444	0.197426
HIST1H2BB	1.44217	2.71728	0.246982	0.311954
LRRC37A15P	1.44196	2.7169	0.121148	0.173018
OR4L1	1.44155	2.71613	0.0801298	0.121915
C17orf47	1.44056	2.71426	0.0813113	0.123455
SGOL1	1.43987	2.71296	0.0764206	0.117057
AOC1	1.43971	2.71266	0.0333051	0.0556076
SMR3B	1.43962	2.7125	0.122592	0.174765
ZNF830	1.43947	2.71221	5.3999e-05	0.000104666
EDN1	1.43936	2.71201	0.0387235	0.0638171
NUP35	1.43873	2.71081	0.0033941	0.00632904
UGT2B10	1.43795	2.70936	0.18051	0.241437
SMARCE1P6	1.43753	2.70857	0.104072	0.152179
GOLGA6L5P	1.4372	2.70794	0.229311	0.293152
NOTUM	1.43707	2.70771	0.163621	0.223551
RP11-333E13.4	1.43664	2.70689	0.149437	0.206966
HIST1H2AH	1.43628	2.70623	0.0584999	0.0924732
GRM1	1.4362	2.70607	0.109233	0.158465
NUP210	1.43549	2.70475	0.0635109	0.0994987
MRRF	1.4351	2.70401	0.0243219	0.0416563
SNTB2	1.43302	2.70012	0.00397495	0.00738454
RP11-782C8.2	1.43248	2.6991	0.044532	0.0724065
GEN1	1.43193	2.69808	0.0398023	0.065411
RP11-363L24.2	1.43188	2.69798	0.172347	0.233612
MT1M	1.42955	2.69362	0.352267	0.41202
HSFY2	1.42906	2.69271	0.128777	0.18221
GFPT1	1.42807	2.69087	0.0188808	0.0328296
AGAP8	1.42718	2.68921	0.0524949	0.0839526
SPDYE2B	1.42674	2.68839	0.0500519	0.0804375
TTC13	1.42667	2.68825	0.0487936	0.0786187
SYTL1	1.42654	2.68802	0.0185443	0.0322776
TRBV23-1	1.42623	2.68744	0.140763	0.196618
IGKV1OR22-1	1.42513	2.68539	0.196247	0.258075
OR5A1	1.42471	2.68461	0.10476	0.153017
PHF7	1.42423	2.68371	0.0161477	0.0283243
MKS1	1.42149	2.67861	0.0537416	0.0856926
LEAP2	1.42123	2.67814	0.0113171	0.0202428
OR10G4	1.42107	2.67785	0.170521	0.231479
FAN1	1.41913	2.67424	0.00791096	0.0143701
MRGPRX1	1.419	2.67399	0.0744813	0.114445
HERC2P4	1.41887	2.67375	0.0678035	0.105401
PCDHB9	1.41857	2.6732	0.0718617	0.110915
ZNF510	1.41668	2.6697	0.0290502	0.0490607
ZNF98	1.4164	2.66918	0.230107	0.293952
CTAGE1	1.41457	2.6658	0.148378	0.205682
TP53TG3	1.41445	2.66557	0.146811	0.203794
HIST1H2BI	1.4135	2.66382	0.254488	0.319996
AC009403.2	1.41344	2.66371	0.00497032	0.00917412
AGL	1.41294	2.6628	0.00137654	0.00261206
MSL2	1.41276	2.66246	0.0469332	0.0759389
UBE2C	1.40894	2.65542	0.0202932	0.0351491
CYP7B1	1.40818	2.65403	0.0281513	0.04768
CCNA2	1.40795	2.6536	0.14156	0.19755
BORA	1.40771	2.65315	0.0284011	0.0480657
RP11-146D12.2	1.40754	2.65285	0.0808947	0.122923
IMMP1L	1.40687	2.65161	0.0129085	0.022931
AF131215.3	1.4058	2.64965	0.122077	0.174168
FANCM	1.40501	2.6482	0.00866108	0.0156794
TRGV3	1.40425	2.6468	0.117823	0.168979
MT-CO2	1.40269	2.64393	0.00184078	0.00347575
ZNF107	1.40172	2.64217	0.0250778	0.0428607
C1orf105	1.39963	2.63833	0.092304	0.137522
HOXA5	1.39953	2.63816	0.0399622	0.0656412
GOLGA2P2Y	1.39893	2.63706	0.122193	0.174303
ZNF429	1.39852	2.63631	0.0118029	0.0210583
ANKRD20A17P	1.39745	2.63435	0.0793952	0.120982
VANGL1	1.39724	2.63398	0.020651	0.0357399
ERCC6-PGBD3	1.39639	2.63241	0.0208732	0.0360963
TLE1	1.39636	2.63237	0.0390582	0.0643155
OR9G4	1.39636	2.63236	0.295277	0.363337
ZNF224	1.39625	2.63217	0.122807	0.175015
PCDHB6	1.39611	2.63191	0.187323	0.248557
SPARCL1	1.39557	2.63093	0.0422281	0.0689984
LINC00283	1.39486	2.62963	0.0529894	0.0846193
RGPD2	1.3948	2.62953	0.0787401	0.120148
CRB1	1.39472	2.62937	0.0596809	0.0941368
AMT	1.39412	2.62828	0.0626447	0.0982857
CLDN24	1.39328	2.62676	0.227829	0.291519
RP11-463O9.5	1.39294	2.62613	0.202894	0.265061
PGBD3	1.39287	2.62601	0.011741	0.0209537
KIF27	1.39281	2.6259	0.016679	0.0292025
PDE3B	1.39197	2.62437	0.0095543	0.0172246
TRIM51FP	1.3918	2.62406	0.142755	0.198995
RP11-313P13.3	1.39173	2.62394	0.0211446	0.0365362
SLC16A6P1	1.39155	2.62361	0.0521422	0.083444
ZNF84	1.39109	2.62276	0.00384803	0.00715451
RNF214	1.39081	2.62226	0.0178283	0.0310942
SPATA22	1.39002	2.62082	0.0921941	0.137386
GNA11	1.38887	2.61874	0.053837	0.085821
DYNC2H1	1.38864	2.61833	0.0399341	0.0656044
MDC1	1.38793	2.61703	0.0422277	0.0689984
DGCR8	1.38596	2.61346	0.12386	0.176241
PSMC3IP	1.38585	2.61325	0.122837	0.175053
DHRS13	1.38488	2.6115	0.0703574	0.108849
CEP290	1.38419	2.61026	0.0174441	0.0304628
SLC51B	1.38339	2.6088	0.150012	0.207634
TPTE2	1.38311	2.6083	0.0853621	0.128708
TBC1D4	1.38275	2.60765	0.020759	0.0359117
CTGLF10P	1.38259	2.60737	0.23792	0.302322
RP11-645C24.2	1.38258	2.60734	0.146222	0.203118
OR10H1	1.38217	2.60661	0.125976	0.178769
TEKT3	1.38156	2.60549	0.0607838	0.0956987
SLC38A1	1.38124	2.60491	0.0374434	0.0618928
DEFA5	1.38061	2.60379	0.109215	0.158443
WDR59	1.38037	2.60335	0.000554497	0.00106305
RAD51AP2	1.38025	2.60314	0.0721506	0.111302
ALS2CR11	1.3798	2.60232	0.0655421	0.102303
ADAM29	1.37901	2.6009	0.0611495	0.0962089
SC5D	1.37843	2.59985	0.099864	0.146996
ZNF287	1.37525	2.59412	0.0556203	0.0883542
RP11-544M22.13	1.37509	2.59384	0.0152152	0.0267874
RP11-450I1.2	1.37504	2.59376	0.100729	0.148088
RCN2	1.37372	2.59139	0.0101227	0.0182051
HYI	1.37351	2.59099	0.0423529	0.0691807
OR1J1	1.37334	2.5907	0.0697674	0.108038
ZNF841	1.37329	2.59061	0.127104	0.18017
RHBDL2	1.37205	2.58839	0.108843	0.157983
KIF22	1.37199	2.58827	0.0386928	0.0637701
CDC42BPA	1.37186	2.58804	0.0116209	0.0207574
EFHC1	1.37173	2.58781	0.0589694	0.0931187
EXD2	1.37027	2.58519	0.0175602	0.0306571
MNAT1	1.37022	2.5851	0.0769295	0.117737
SPESP1	1.36827	2.58161	0.0394845	0.064949
NOMO2	1.36799	2.5811	0.101547	0.149087
RP11-113D6.10	1.36673	2.57885	0.128468	0.181824
KCNK18	1.36592	2.5774	0.0956964	0.141783
CCND2	1.36521	2.57613	0.0105167	0.0188765
OR9A2	1.36476	2.57534	0.101103	0.148558
TSGA10	1.36454	2.57494	0.0466521	0.0755073
GALNT3	1.36422	2.57438	0.108708	0.157833
WBSCR16	1.36405	2.57407	0.112879	0.162972
RBM12B-AS1	1.36328	2.5727	0.154078	0.21231
PPAT	1.36282	2.57188	0.0210525	0.0363869
OR4F13P	1.36159	2.56969	0.224078	0.287547
ATAD5	1.36141	2.56936	0.028719	0.0485596
METTL17	1.36036	2.56749	0.00307358	0.0057466
OR6C70	1.3596	2.56614	0.13059	0.184451
BLMH	1.35949	2.56595	0.000871474	0.00166323
CTB-134H23.2	1.3586	2.56436	0.113629	0.163859
TNIK	1.35834	2.5639	0.000309739	0.000596287
FAM161A	1.35832	2.56387	0.0271846	0.0461909
PRAMEF17	1.35748	2.56237	0.132335	0.186541
FAM35EP	1.35532	2.55853	0.0899076	0.134461
MELK	1.35496	2.5579	0.0458851	0.0743763
GBA2	1.35475	2.55754	0.0463786	0.075092
CLCA4	1.3547	2.55744	0.0888696	0.133156
TSPYL1	1.35438	2.55688	0.028676	0.0484911
ARHGAP12	1.354	2.5562	0.0359621	0.0596218
OR6P1	1.35357	2.55544	0.255174	0.320719
ZNF823	1.35312	2.55465	0.000519611	0.000996761
USP17L11	1.35188	2.55244	0.136275	0.191348
MBD3L3	1.35163	2.55199	0.180697	0.241642
AP003062.1	1.34937	2.548	0.184422	0.245401
SUCLG2	1.34924	2.54779	0.00482774	0.00891865
FERMT2	1.3491	2.54753	0.03867	0.063736
CYorf17	1.34891	2.54719	0.0837479	0.126648
NAE1	1.34832	2.54616	0.00220605	0.00415092
PGBD1	1.34824	2.54602	0.15926	0.218363
SMIM18	1.34763	2.54493	0.128138	0.181427
TRIM51EP	1.34756	2.54482	0.292774	0.360672
MSH3	1.34646	2.54288	0.0368059	0.0609392
SLCO4C1	1.34631	2.54261	0.123047	0.175288
SEC23A	1.34493	2.54017	0.00157048	0.00297392
ALDH18A1	1.3442	2.5389	0.0446702	0.0726128
SLC9B2	1.34413	2.53877	0.0143032	0.0252818
LUC7L	1.34403	2.5386	0.0616479	0.0969007
CT45A1	1.34186	2.53477	0.15066	0.208382
ZNF721	1.34129	2.53377	0.01771	0.0309027
FAM185A	1.34113	2.5335	0.0166314	0.0291218
RP11-262H14.7	1.34076	2.53285	0.0747171	0.11477
COQ5	1.34031	2.53206	0.160756	0.220131
OR9Q2	1.34027	2.53199	0.173681	0.235155
FMO4	1.33967	2.53093	0.140246	0.195962
UBAP2	1.33931	2.53031	0.028177	0.04772
ARHGAP5	1.33834	2.5286	0.0251233	0.0429346
HMMR	1.33828	2.5285	0.0774654	0.118435
RP11-299J3.8	1.33805	2.52809	0.0245263	0.0419777
BAG5	1.33757	2.52726	0.00217083	0.00408573
IFNA5	1.33544	2.52352	0.108272	0.157284
KRTAP21-1	1.33542	2.52348	0.266478	0.332841
CTAGE9	1.33498	2.52273	0.394492	0.443224
OGT	1.3349	2.52258	0.000806623	0.00154078
HELB	1.33418	2.52132	0.07052	0.109066
MSANTD2	1.33392	2.52087	0.0129225	0.0229544
PARP15	1.33342	2.52	0.113713	0.163948
TRAV9-2	1.33339	2.51993	0.159143	0.218226
OR5H2	1.33316	2.51954	0.0978667	0.144479
OR10A6	1.33304	2.51933	0.197724	0.259651
ANKRD18B	1.33289	2.51907	0.0273027	0.0463766
SLC35A3	1.33268	2.51871	0.00163713	0.00309749
MORC4	1.33233	2.51809	0.0730712	0.112553
IGLV7-35	1.33208	2.51765	0.150185	0.207828
GLMN	1.33089	2.51557	0.0015364	0.00291071
RP11-51L5.5	1.3308	2.51542	0.122881	0.175108
CEP170P1	1.32943	2.51304	0.0967878	0.143128
AP006621.5	1.32896	2.51222	0.0317466	0.0532209
ZFP62	1.32883	2.51198	0.0230006	0.0395268
TAS2R39	1.32856	2.51153	0.248889	0.313954
CSTF1	1.32694	2.5087	0.00575829	0.0105799
BRD8	1.32651	2.50795	0.00424787	0.00787435
FAM35A	1.32545	2.5061	0.0465262	0.0753161
EPB41L2	1.32543	2.50607	0.0251134	0.0429189
ARHGAP11B	1.32523	2.50573	0.0726358	0.111954
OR3A1	1.32315	2.50212	0.063821	0.0999223
SIRT5	1.32286	2.50161	0.0149682	0.026375
CRYL1	1.32242	2.50085	0.0106006	0.0190195
ENTHD1	1.32185	2.49986	0.0811778	0.123275
RP11-435B5.5	1.32122	2.49878	0.0498573	0.0801611
HIST1H4H	1.32077	2.498	0.0457342	0.0741589
OSTCP1	1.32053	2.49758	0.110066	0.159473
HOXA2	1.31995	2.49658	0.295708	0.363766
ENTPD5	1.31901	2.49494	0.000547561	0.00104992
SCIN	1.31898	2.49489	0.0462677	0.0749339
RP11-78B10.2	1.31894	2.49483	0.106714	0.155385
LUC7L3	1.31881	2.49461	0.0168807	0.0295386
OR10H4	1.31792	2.49306	0.072216	0.111381
AURKB	1.31775	2.49276	0.0793888	0.120975
TCP1P1	1.31651	2.49063	0.160496	0.219822
EPB41	1.31628	2.49023	0.0492865	0.0793421
TUBA4A	1.31623	2.49014	0.00242201	0.00454898
RP11-1277A3.2	1.31584	2.48948	0.159533	0.218685
NUDT8	1.31578	2.48936	0.034375	0.0572368
NDNL2	1.31524	2.48844	0.0555552	0.0882652
WDR53	1.31485	2.48776	0.084632	0.127808
CCDC168	1.3143	2.48682	0.0977258	0.144316
ZNF728	1.314	2.4863	0.318711	0.388144
AC226150.4	1.31287	2.48436	0.0453369	0.0735929
MT-ND1	1.31269	2.48405	0.00295141	0.00552283
MYH10	1.3125	2.48372	0.272483	0.339248
UGT1A7	1.31222	2.48323	0.116546	0.167381
ZBTB38	1.31162	2.48219	0.000658528	0.00126006
FAM86B1	1.31156	2.4821	0.0723207	0.111504
RPLP0P2	1.31139	2.4818	0.13406	0.188645
GPR89B	1.31003	2.47947	0.12954	0.183151
OR2B3	1.30863	2.47706	0.0605306	0.095339
OR5T2	1.30757	2.47525	0.117331	0.16839
MT-ATP6	1.30741	2.47496	0.000499835	0.000959113
ISOC1	1.30706	2.47437	0.0208769	0.0361016
TRAV1-2	1.30646	2.47334	0.240751	0.305362
APOBEC2	1.30632	2.4731	0.0525448	0.0840207
AK9	1.30629	2.47305	0.0675861	0.105097
TAAR2	1.30615	2.47281	0.0804301	0.12232
TYRL	1.30521	2.4712	0.263312	0.329463
OR10AB1P	1.30484	2.47056	0.237187	0.301543
TPRXL	1.30415	2.46938	0.0736169	0.113288
TYMS	1.30347	2.46822	0.0505834	0.0812014
CCR8	1.30289	2.46723	0.0702798	0.108747
CD38	1.30282	2.46711	0.0482532	0.0778153
TRIM51HP	1.29985	2.46204	0.0892906	0.133687
FOXRED1	1.29893	2.46046	0.0501238	0.0805441
PRAMEF1	1.29806	2.45898	0.180505	0.241436
ZNF700	1.29761	2.45821	0.0483781	0.0779949
CDKN3	1.297	2.45717	0.00961372	0.0173269
RPS10P28	1.29635	2.45607	0.168018	0.22864
TARBP1	1.2948	2.45342	0.00487631	0.0090055
PIWIL4	1.29463	2.45313	0.0316074	0.0530121
RAPGEF6	1.29423	2.45246	0.0803652	0.12224
DUX4L4	1.29412	2.45228	0.0933876	0.13891
XBP1	1.29336	2.45099	0.00424172	0.00786371
KRTAP19-1	1.29233	2.44923	0.129983	0.183705
ZNF23	1.29156	2.44793	0.0794045	0.120993
CTD-2210P15.2	1.29142	2.44768	0.0135402	0.024
NEFM	1.29117	2.44726	0.192612	0.254175
AURKA	1.29092	2.44683	0.083115	0.1258
GKAP1	1.29071	2.44648	0.0991846	0.146111
RP11-51O6.1	1.29053	2.44619	0.0375512	0.0620533
ABHD11	1.2903	2.44579	0.00875895	0.0158466
ZNF410	1.28982	2.44497	0.00871097	0.0157653
NPIPB15	1.28914	2.44382	0.0535739	0.0854487
PORCN	1.28882	2.44329	0.17133	0.232403
PAAF1	1.28823	2.44228	0.00903216	0.0163225
SYCP3	1.28778	2.44151	0.0633035	0.0992087
ADNP	1.28753	2.44109	0.00583241	0.0107103
RALGAPA1	1.28709	2.44036	0.00364277	0.00678052
ALMS1	1.28703	2.44025	0.0285504	0.0482858
AP3M2	1.28678	2.43983	0.085428	0.128788
HSF2	1.28644	2.43925	0.0208291	0.0360233
GDPD3	1.28632	2.43906	0.031394	0.0526923
FANCB	1.28485	2.43656	0.0496563	0.0798729
CSRP2BP	1.28429	2.43562	0.0589326	0.0930682
RP11-790I12.1	1.28402	2.43517	0.193966	0.255628
APOBEC1	1.28325	2.43386	0.0704347	0.108954
ATAD2	1.28308	2.43358	0.146244	0.203144
LGALS13	1.28225	2.43218	0.196078	0.257888
CES2	1.28194	2.43165	0.121624	0.173615
HIST1H4K	1.28175	2.43134	0.260477	0.326397
CCNG1	1.28171	2.43128	0.00110709	0.00210784
IFT57	1.28164	2.43115	0.020746	0.0358914
FAM160A2	1.2808	2.42973	0.0105159	0.0188758
MND1	1.28015	2.42864	0.133849	0.188385
HPR	1.27991	2.42823	0.114914	0.165432
UTP15	1.27923	2.4271	0.0709122	0.10962
E2F5	1.27904	2.42678	0.00822895	0.0149256
CTNNAL1	1.27885	2.42646	0.0584955	0.0924689
HIST1H2AE	1.27786	2.42478	0.0672037	0.104555
AP001372.2	1.27779	2.42467	0.122762	0.174959
NCAPG	1.27774	2.42459	0.124625	0.177147
POTEB	1.2776	2.42436	0.0830434	0.125712
ZNF484	1.27602	2.42169	0.0431998	0.0704546
ANAPC1	1.27485	2.41973	0.0120988	0.0215603
RP11-483E23.3	1.27465	2.41939	0.0483245	0.0779216
ZNF440	1.27443	2.41904	0.0520067	0.0832409
CSNK1A1L	1.27264	2.41604	0.172602	0.233919
CCDC126	1.27225	2.41538	0.0498968	0.0802122
ZNF276	1.27083	2.413	0.00840218	0.015226
TAF1	1.27072	2.41282	0.0136356	0.0241624
OR2A42	1.26984	2.41135	0.0177383	0.0309494
SCAPER	1.26962	2.41097	0.0376799	0.0622446
TASP1	1.26956	2.41088	0.0631739	0.0990137
IL2RA	1.2695	2.41078	0.200158	0.262233
GPR89A	1.26906	2.41005	0.0188929	0.0328479
CDCA2	1.26877	2.40956	0.0859273	0.129436
NBPF24	1.2681	2.40845	0.0929313	0.138303
GCSH	1.26807	2.40839	0.049326	0.0793968
KMT2A	1.26753	2.40749	0.0109562	0.0196228
SLC35G5	1.26716	2.40687	0.305276	0.373905
HEXIM1	1.26705	2.4067	0.00639302	0.0117018
STAG3L3	1.26705	2.40668	0.0151362	0.0266523
NMBR	1.26658	2.40591	0.0436407	0.0710954
IGIP	1.26649	2.40575	0.00865838	0.015675
SLX1A-SULT1A3	1.26614	2.40517	0.111107	0.160744
TSTD1	1.26609	2.40508	0.0116979	0.0208851
HIBADH	1.26606	2.40504	0.00335435	0.00625636
RP11-74E24.2	1.2654	2.40394	0.294212	0.362211
PRSS1	1.26489	2.40308	0.145401	0.202186
PIGV	1.26472	2.40281	0.0164744	0.0288609
NCAPH	1.26415	2.40186	0.0588005	0.0928799
HIST1H2AB	1.2609	2.39645	0.0539018	0.0859124
TRIM51GP	1.26087	2.39639	0.289408	0.357109
LYSMD3	1.25978	2.39459	0.114059	0.164356
TRIM64C	1.25953	2.39418	0.114421	0.164808
IGKV3-7	1.25953	2.39417	0.257395	0.323075
QTRT1	1.25844	2.39238	0.0162072	0.0284223
KIF14	1.25773	2.39119	0.0698062	0.108091
NCOA6	1.25652	2.38918	0.0118704	0.0211729
MS4A1	1.25618	2.38863	0.0407491	0.0668142
MTA3	1.25611	2.38852	0.00579881	0.0106516
CCNB1IP1	1.25514	2.3869	0.00134637	0.00255583
ZNF813	1.25487	2.38645	0.0723369	0.111527
FABP5P3	1.25463	2.38607	0.125402	0.178069
SDCBPP2	1.25463	2.38606	0.236728	0.301053
DSPP	1.25449	2.38583	0.337529	0.407985
MAP4K1	1.25401	2.38503	0.239851	0.304354
AF011889.2	1.25363	2.38441	0.160517	0.219846
AC104843.3	1.25276	2.38297	0.100971	0.148399
CCDC146	1.25239	2.38235	0.0492531	0.0792927
NRBP2	1.25215	2.38196	0.156098	0.214623
ZBTB2	1.25199	2.38169	0.0419027	0.0685191
OR2J3	1.25197	2.38166	0.33365	0.403821
PNN	1.25139	2.3807	0.0343584	0.0572125
PCED1A	1.25129	2.38054	0.0383904	0.0633097
CTA-313A17.3	1.25076	2.37967	0.00491112	0.00906777
OR5B17	1.25009	2.37856	0.245134	0.309988
NPIPA7_3	1.24989	2.37824	0.0599557	0.0945339
OR5L1	1.24965	2.37783	0.247304	0.312275
PDCD2L	1.24797	2.37508	0.00730545	0.0133112
[truncated: 6,493 more rows]
